# Supplementary material for: Detailed analysis of chick optic fissure closure reveals Netrin-1 as an essential mediator of epithelial fusion
Source: eLife. 2019 Jun 4;8:e43877. doi: 10.7554/eLife.43877 (PMC6606025; doi:10.7554/eLife.43877)
Supplement: Figure 3—source data 2. [file elife-43877-fig3-data2.xlsx]

## Sheet: Sheet1
Limma analysis of RNAseq data from segmentally dissected chick eyes at all stages
Row.names	external_gene_name	logFC.fissVsWhole_E5	AveExpr.fissVsWhole_E5	t.fissVsWhole_E5	P.Value.fissVsWhole_E5	adj.P.Val.fissVsWhole_E5	B.fissVsWhole_E5	logFC.fissVsWhole_E6	AveExpr.fissVsWhole_E6	t.fissVsWhole_E6	P.Value.fissVsWhole_E6	adj.P.Val.fissVsWhole_E6	B.fissVsWhole_E6	logFC.fissVsWhole_E7	AveExpr.fissVsWhole_E7	t.fissVsWhole_E7	P.Value.fissVsWhole_E7	adj.P.Val.fissVsWhole_E7	B.fissVsWhole_E7	logFC.ventVsWhole_E5	AveExpr.ventVsWhole_E5	t.ventVsWhole_E5	P.Value.ventVsWhole_E5	adj.P.Val.ventVsWhole_E5	B.ventVsWhole_E5	logFC.ventVsWhole_E6	AveExpr.ventVsWhole_E6	t.ventVsWhole_E6	P.Value.ventVsWhole_E6	adj.P.Val.ventVsWhole_E6	B.ventVsWhole_E6	logFC.ventVsWhole_E7	AveExpr.ventVsWhole_E7	t.ventVsWhole_E7	P.Value.ventVsWhole_E7	adj.P.Val.ventVsWhole_E7	B.ventVsWhole_E7	logFC.ventVsFiss_E5	AveExpr.ventVsFiss_E5	t.ventVsFiss_E5	P.Value.ventVsFiss_E5	adj.P.Val.ventVsFiss_E5	B.ventVsFiss_E5	logFC.ventVsFiss_E6	AveExpr.ventVsFiss_E6	t.ventVsFiss_E6	P.Value.ventVsFiss_E6	adj.P.Val.ventVsFiss_E6	B.ventVsFiss_E6
ENSGALG00000004569	UNC5B	-1.40882	1.02575	-4.35261	0.000211441	0.00481072	0.711906	-4.14429	1.02575	-12.7116	3.25e-12	4.56e-08	17.277	-3.20778	1.02575	-12.7313	3.15e-12	2.62e-08	17.7014	-2.36525	1.02575	-7.8996	3.68e-08	4.02e-05	8.39512	-2.92086	1.02575	-14.0751	3.65e-13	5.13e-09	19.77	-3.27253	1.02575	-9.10774	2.7e-09	3.79e-05	10.1858	-0.956431	1.02575	-3.08889	0.00498279	0.0213713	-2.13621	1.22343	1.02575	3.54475	0.00163125	0.080917	-1.19175
ENSGALG00000016875		2.21084	2.08627	7.5487	8.14e-08	4.57e-05	7.93832	3.56398	2.08627	10.6593	1.24e-10	8.72e-07	14.1283	3.54858	2.08627	12.63	3.73e-12	2.62e-08	17.4632	1.4267	2.08627	4.98647	4.19e-05	0.00369859	2.19569	1.61247	2.08627	7.57923	7.59e-08	5.33e-05	8.19426	1.78722	2.08627	5.04099	3.65e-05	0.0393718	2.28106	-0.784138	2.08627	-4.23282	0.000287043	0.00276697	0.201833	-1.95151	2.08627	-5.75008	6.09e-06	0.0250001	3.99861
ENSGALG00000005689	Pax-2	3.48467	1.18653	8.72858	6e-09	9.36e-06	9.97179	3.41355	1.18653	8.86279	4.51e-09	2.11e-05	10.8424	3.18159	1.18653	9.40062	1.47e-09	4.14e-06	11.9325	1.47703	1.18653	3.66917	0.00119561	0.0166601	-0.839714	2.20757	1.18653	8.38202	1.27e-08	1.27e-05	9.93497	1.40951	1.18653	3.24368	0.00342553	0.443568	-1.76674	-2.00764	1.18653	-8.50704	9.65e-09	3.84e-06	10.1632	-1.20598	1.18653	-3.15295	0.00426966	0.0979762	-2.14583
ENSGALG00000036043	TBX3	-0.536484	0.052806	-1.13919	0.265756	0.45402	-5.35795	-5.82967	0.052806	-8.6773	6.69e-09	2.35e-05	9.64752	-4.14798	0.052806	-10.1238	3.48e-10	1.22e-06	13.1062	-1.28922	0.052806	-2.96016	0.00677645	0.0433779	-2.3642	-3.73906	0.052806	-10.9153	7.69e-11	4.77e-07	14.5485	-4.42389	0.052806	-6.81244	4.54e-07	0.00318992	5.23	-0.752734	0.052806	-1.83216	0.0792434	0.161948	-4.51515	2.09062	0.052806	2.91479	0.00754449	0.115875	-2.39422
ENSGALG00000005223	PAC1	-0.397844	-0.507951	-1.02169	0.317015	0.503196	-5.41761	-4.4883	-0.507951	-8.25684	1.66e-08	4.67e-05	8.78155	-2.15216	-0.507951	-6.54675	8.6e-07	0.00036563	5.85254	-0.791275	-0.507951	-2.25849	0.0331844	0.115023	-3.70453	-1.47959	-0.507951	-6.04485	2.93e-06	0.000913519	4.68093	-1.5183	-0.507951	-3.52935	0.00169497	0.335126	-1.13735	-0.393431	-0.507951	-1.19242	0.24464	0.37083	-5.3459	3.00871	-0.507951	5.37607	1.56e-05	0.0272993	2.7731
ENSGALG00000023626	NTN1	3.98112	1.76093	7.40335	1.14e-07	5.11e-05	7.47085	4.34327	1.76093	7.9232	3.49e-08	8.16e-05	8.89753	5.40785	1.76093	11.0034	6.53e-11	3.06e-07	14.7351	1.2705	1.76093	2.3086	0.0297986	0.107287	-3.65304	3.41681	1.76093	8.91141	4.07e-09	4.76e-06	11.0058	2.91872	1.76093	4.96762	4.4e-05	0.044072	2.10041	-2.71062	1.76093	-8.56383	8.54e-09	3.77e-06	10.2866	-0.926466	1.76093	-1.74612	0.0934537	0.302355	-4.8596
ENSGALG00000015147	ALDH1A1	-5.05847	1.24423	-8.20689	1.86e-08	1.46e-05	9.14763	-4.95968	1.24423	-7.67663	6.08e-08	0.000121935	8.38664	-4.78807	1.24423	-8.37958	1.27e-08	1.55e-05	9.8887	-4.19892	1.24423	-9.8586	5.86e-10	2.74e-06	12.6721	-7.02123	1.24423	-10.6054	1.38e-10	4.83e-07	13.6077	-5.99604	1.24423	-5.76625	5.85e-06	0.0152896	3.27714	0.859551	1.24423	1.33206	0.195229	0.313931	-5.21818	-2.06155	1.24423	-2.43025	0.0228524	0.165107	-3.45844
ENSGALG00000033365	ALDH6	2.96698	4.04076	8.64589	7.16e-09	1e-05	10.3607	3.93682	4.04076	7.45952	9.99e-08	0.000175252	7.87229	3.00451	4.04076	7.68647	5.95e-08	4.91e-05	8.43517	1.68822	4.04076	5.0311	3.74e-05	0.0034532	2.28319	2.94539	4.04076	9.39479	1.49e-09	3.92e-06	12.0006	2.31785	4.04076	4.61043	0.000109411	0.0698142	1.3017	-1.27876	4.04076	-5.35672	1.64e-05	0.00037255	2.92098	-0.991429	4.04076	-1.79738	0.0847461	0.289184	-4.65284
ENSGALG00000035901		-1.21942	-2.13383	-2.64257	0.0141934	0.0730179	-2.93442	-5.37824	-2.13383	-7.24751	1.63e-07	0.000247864	6.27102	-3.59071	-2.13383	-7.84345	4.17e-08	3.9e-05	8.37834	-1.0249	-2.13383	-2.47753	0.0205815	0.0835037	-3.25546	-3.57731	-2.13383	-8.22642	1.78e-08	1.67e-05	8.95939	-4.34233	-2.13383	-5.72318	6.51e-06	0.0152896	2.22062	0.19452	-2.13383	0.46231	0.647982	0.744018	-5.75885	1.80093	-2.13383	2.20014	0.0375643	0.200986	-3.60754
ENSGALG00000039411		1.24951	0.201084	2.70867	0.0121994	0.0657825	-2.85832	-3.13543	0.201084	-7.2135	1.77e-07	0.000247864	7.33413	-0.450305	0.201084	-1.4016	0.173709	0.592018	-5.61484	-0.0988011	0.201084	-0.220787	0.827107	0.900911	-5.86627	-0.751339	0.201084	-2.98908	0.0063264	0.101613	-2.80504	-0.264989	0.201084	-0.612981	0.545598	0.950706	-5.78879	-1.34831	0.201084	-3.5322	0.00168298	0.00977886	-1.16617	2.38409	0.201084	5.33016	1.75e-05	0.0272993	2.99861
ENSGALG00000017405	NPR3	1.20612	0.650932	2.98096	0.00644985	0.0431384	-2.34409	2.52255	0.650932	7.01723	2.8e-07	0.000327245	6.94042	2.19132	0.650932	6.61218	7.34e-07	0.000332437	6.01556	-0.36948	0.650932	-0.91765	0.367843	0.548638	-5.54779	1.25606	0.650932	4.77957	7.1e-05	0.0079897	1.55849	1.10021	0.650932	2.5189	0.0187676	0.58595	-3.21842	-1.5756	0.650932	-5.00252	4.02e-05	0.000702471	2.23493	-1.26649	0.650932	-3.58619	0.00147124	0.0786957	-1.17693
ENSGALG00000009400	SLC8A3	0.587234	0.816956	1.45787	0.157713	0.332828	-5.02977	2.54471	0.816956	7.0346	2.69e-07	0.000327245	6.97918	1.74365	0.816956	5.71314	6.68e-06	0.00133925	3.86315	1.0955	0.816956	3.05711	0.00537779	0.037373	-2.20237	1.98438	0.816956	7.50282	9.04e-08	6.04e-05	8.03169	1.73459	0.816956	4.41608	0.000179799	0.0901435	0.855823	0.508262	0.816956	1.75412	0.0920469	0.180041	-4.84349	-0.560328	0.816956	-1.59832	0.122926	0.342657	-5.13326
ENSGALG00000001442	OPCML	0.457033	0.735604	0.891902	0.381214	0.56367	-5.56223	-4.11086	0.735604	-6.95411	3.25e-07	0.000346721	6.63273	-0.962442	0.735604	-2.88824	0.00803171	0.109147	-2.98968	0.0947631	0.735604	0.201026	0.842355	0.910304	-5.92401	-0.947413	0.735604	-3.3125	0.00289526	0.0683087	-2.05289	-0.421125	0.735604	-0.952968	0.350013	0.914231	-5.61471	-0.362269	0.735604	-0.903159	0.375329	0.505743	-5.73161	3.16345	0.735604	5.23349	2.24e-05	0.0289992	2.69868
ENSGALG00000008308	BHLHE40	0.547821	1.90731	2.23152	0.035148	0.131999	-3.97119	1.83009	1.90731	6.92751	3.46e-07	0.000346721	6.73844	2.03056	1.90731	9.0796	2.86e-09	5.74e-06	11.3539	-0.331401	1.90731	-1.40703	0.172113	0.338599	-5.24406	1.51483	1.90731	8.10268	2.34e-08	2.05e-05	9.34229	0.884687	1.90731	3.03899	0.00561612	0.46581	-2.23094	-0.879221	1.90731	-4.64896	9.91e-05	0.00132646	1.32667	-0.31526	1.90731	-1.1932	0.244339	0.484331	-5.66134
ENSGALG00000013703	FAM69C	0.725417	1.54998	2.2832	0.0314735	0.123208	-3.77094	2.02355	1.54998	6.81604	4.51e-07	0.000421699	6.48398	1.60778	1.54998	6.42373	1.16e-06	0.000441689	5.55612	0.471774	1.54998	1.61101	0.120124	0.26644	-4.87826	0.875536	1.54998	4.22147	0.000295466	0.0181865	0.130751	1.15271	1.54998	3.53194	0.00168406	0.335126	-1.15696	-0.253643	1.54998	-1.08719	0.287644	0.416755	-5.76504	-1.14802	1.54998	-3.82541	0.000807242	0.0709722	-0.614155
ENSGALG00000010983	NPY	0.223581	2.16122	0.655707	0.518189	0.681947	-6.20148	3.05146	2.16122	6.59394	7.67e-07	0.000598232	5.97401	3.73226	2.16122	8.74398	5.81e-09	9.06e-06	10.6179	1.0689	2.16122	3.3923	0.00237969	0.0234718	-1.66877	3.01293	2.16122	9.19184	2.27e-09	4.54e-06	11.5816	2.92403	2.16122	5.54801	1.01e-05	0.0185034	3.39154	0.845321	2.16122	3.21748	0.00365122	0.0169553	-2.23197	-0.038525	2.16122	-0.0844551	0.933388	0.971305	-6.33201
ENSGALG00000033433		1.43726	1.938	4.6	0.000112367	0.0032503	1.25977	2.42063	1.938	6.60743	7.43e-07	0.000598232	6.00423	0.637394	1.938	2.13222	0.0433173	0.294387	-4.5132	0.777068	1.938	2.56738	0.0168315	0.0735995	-3.34191	0.491891	1.938	1.94971	0.0628696	0.332541	-4.87707	0.311431	1.938	0.784111	0.440571	0.932741	-5.74542	-0.660188	1.938	-3.05817	0.00536413	0.0225861	-2.58461	-1.92874	1.938	-5.1749	2.59e-05	0.0295352	2.63508
ENSGALG00000008253	TBX5	-3.5006	-1.2086	-6.15104	2.25e-06	0.000347742	4.63298	-6.72901	-1.2086	-6.63743	6.91e-07	0.000598232	5.20648	-4.38889	-1.2086	-7.57176	7.72e-08	6.02e-05	7.95871	-3.44731	-1.2086	-7.05391	2.57e-07	0.000211883	6.59617	-5.32805	-1.2086	-9.07374	2.9e-09	4.59e-06	10.5323	-4.86746	-1.2086	-5.28433	1.97e-05	0.027591	1.90525	0.0532865	-1.2086	0.092232	0.927272	0.952095	-5.86373	1.40096	-1.2086	1.23255	0.229565	0.469731	-4.85686
ENSGALG00000041101	GALNT6	1.77913	1.17966	6.16374	2.18e-06	0.000344632	4.93718	2.07232	1.17966	6.4869	9.93e-07	0.00069723	5.72586	2.54967	1.17966	8.9313	3.9e-09	6.85e-06	11.0155	0.723924	1.17966	2.56109	0.0170715	0.0741858	-3.29236	1.6872	1.17966	7.07481	2.44e-07	0.000128039	7.07158	0.702575	1.17966	1.82749	0.0799632	0.795833	-4.41902	-1.0552	1.17966	-5.4301	1.36e-05	0.00033023	3.18322	-0.385121	1.17966	-1.24946	0.223429	0.46596	-5.59914
ENSGALG00000012470	LYPD6	-2.48845	-1.20457	-3.76738	0.000934317	0.0119552	-0.616379	-4.63661	-1.20457	-6.50386	9.53e-07	0.00069723	5.66157	-7.13147	-1.20457	-9.21199	2.17e-09	5.09e-06	10.6367	-2.55846	-1.20457	-4.536	0.000132339	0.00668479	1.11338	-7.30084	-1.20457	-10.7646	1.02e-10	4.77e-07	13.063	-6.63007	-1.20457	-6.11729	2.45e-06	0.0114614	3.10586	-0.0700018	-1.20457	-0.11102	0.912515	0.943041	-5.87747	-2.66423	-1.20457	-2.84062	0.00898133	0.122706	-2.53433
ENSGALG00000006192		0.563055	0.420261	1.41325	0.170297	0.348551	-5.06125	2.20469	0.420261	6.36104	1.35e-06	0.000871741	5.43248	1.94222	0.420261	5.9841	3.4e-06	0.000901328	4.54414	0.249335	0.420261	0.680722	0.502499	0.668696	-5.77574	1.263	0.420261	4.83575	6.15e-05	0.00764806	1.71653	1.25614	0.420261	2.98025	0.00646066	0.492755	-2.30196	-0.31372	0.420261	-1.03882	0.309138	0.439447	-5.6898	-0.941687	0.420261	-2.79277	0.0100423	0.127003	-2.95417
ENSGALG00000007706	FGF8	-2.19781	-0.351789	-4.6834	9.08e-05	0.00293679	1.45452	-3.09728	-0.351789	-6.35567	1.37e-06	0.000871741	5.4004	-2.63808	-0.351789	-5.88521	4.35e-06	0.000985579	4.3183	-0.350759	-0.351789	-1.00199	0.326245	0.510718	-5.68542	-2.38149	-0.351789	-7.34785	1.29e-07	7.89e-05	7.67896	-3.42791	-0.351789	-4.5277	0.000135175	0.0759033	0.638609	1.84706	-0.351789	4.54789	0.000128375	0.0016042	1.16426	0.715792	-0.351789	1.34998	0.189495	0.428827	-5.19081
ENSGALG00000008072	CHRDL1	1.78581	3.44242	7.67957	6.04e-08	3.85e-05	8.3239	1.86445	3.44242	6.2704	1.68e-06	0.00102678	5.22236	1.94261	3.44242	8.10981	2.3e-08	2.49e-05	9.35203	1.77962	3.44242	7.93132	3.42e-08	4.02e-05	8.8077	1.72552	3.44242	9.05299	3.03e-09	4.59e-06	11.3274	1.46259	3.44242	4.70434	8.61e-05	0.060409	1.52045	-0.00619405	3.44242	-0.0396223	0.968719	0.98024	-6.68484	-0.138932	3.44242	-0.446239	0.659385	0.819034	-6.16028
ENSGALG00000004070	MICALL2	0.0382167	-0.19344	0.106551	0.916022	0.953168	-5.96149	-2.43251	-0.19344	-6.19661	2.02e-06	0.00112717	5.01771	-0.786551	-0.19344	-2.39676	0.0245991	0.214218	-3.75015	-0.242631	-0.19344	-0.74478	0.463565	0.633521	-5.71335	-0.521474	-0.19344	-2.27306	0.0321652	0.235912	-4.18265	-0.775261	-0.19344	-1.70909	0.100209	0.811619	-4.44672	-0.280847	-0.19344	-0.97319	0.340071	0.470754	-5.66837	1.91104	-0.19344	4.756	7.54e-05	0.0423514	1.64359
ENSGALG00000004528	TSHZ3	-0.0989101	-1.3105	-0.337238	0.738841	0.840381	-5.79581	-2.19029	-1.3105	-6.21394	1.93e-06	0.00112717	4.90455	-1.25421	-1.3105	-4.75724	7.52e-05	0.00589709	1.65019	-0.585167	-1.3105	-2.22887	0.0353465	0.118565	-3.7219	-0.97119	-1.3105	-4.35183	0.000211863	0.0156533	0.672154	-0.641133	-1.3105	-1.85546	0.0757312	0.795833	-4.20449	-0.486256	-1.3105	-1.89177	0.0705272	0.148851	-4.32032	1.2191	-1.3105	3.30275	0.00296528	0.0905314	-1.61228
ENSGALG00000015166	GCNT1	-0.281373	0.238503	-0.504177	0.618689	0.757074	-5.8053	-3.50224	0.238503	-6.18229	2.09e-06	0.00112717	4.9966	-1.67745	0.238503	-4.13261	0.00037052	0.0156668	0.0183265	0.452644	0.238503	0.949939	0.351519	0.533481	-5.56641	-1.50812	0.238503	-4.72794	8.1e-05	0.00886355	1.41416	-0.254191	0.238503	-0.508987	0.615364	0.958851	-5.87817	0.734016	0.238503	1.69239	0.103388	0.196786	-4.78282	1.99412	0.238503	3.38537	0.00242064	0.0890182	-1.493
ENSGALG00000000703	SLC45A3	-0.22683	0.392548	-0.492254	0.626969	0.762896	-5.77524	-2.31412	0.392548	-6.10945	2.5e-06	0.00120878	4.84678	-1.32051	0.392548	-4.58561	0.000116577	0.00758929	1.06233	-1.22257	0.392548	-2.83449	0.00911117	0.0513459	-2.58246	-0.958931	0.392548	-3.90355	0.000662647	0.0307089	-0.6381	-0.706159	0.392548	-1.85221	0.076213	0.795833	-4.46935	-0.995744	0.392548	-2.46712	0.021063	0.0614852	-3.34506	1.35519	0.392548	3.43812	0.00212518	0.0875959	-1.45163
ENSGALG00000012956	TMTC1	-0.266863	0.86428	-0.536124	0.596759	0.74142	-5.84314	-2.69985	0.86428	-6.13249	2.36e-06	0.00120878	4.89901	-1.16934	0.86428	-3.27643	0.00316242	0.0593709	-2.07262	-0.466569	0.86428	-1.04039	0.308426	0.491955	-5.48636	-1.2305	0.86428	-4.33853	0.000219181	0.0158485	0.407945	-0.937329	0.86428	-1.93503	0.0647383	0.787515	-4.28934	-0.199706	0.86428	-0.49111	0.627766	0.727711	-6.01136	1.46935	0.86428	3.20101	0.00380027	0.0957081	-1.99802
ENSGALG00000034100		-0.361458	-0.497361	-1.20529	0.239724	0.4269	-5.25332	-1.92654	-0.497361	-6.11683	2.45e-06	0.00120878	4.83904	-1.68099	-0.497361	-6.18411	2.08e-06	0.000648349	5.01313	-0.260582	-0.497361	-0.989872	0.332016	0.515636	-5.51362	-0.990994	-0.497361	-4.72107	8.25e-05	0.00886355	1.49854	-1.26049	-0.497361	-3.45412	0.00204273	0.367513	-1.30496	0.100876	-0.497361	0.411837	0.684078	0.774006	-6	0.935551	-0.497361	2.82852	0.00923907	0.124232	-2.66901
ENSGALG00000040532	ZIC1	0.568626	2.06024	1.79478	0.0851707	0.228785	-4.74669	2.11921	2.06024	5.99064	3.35e-06	0.00156675	4.55274	2.10455	2.06024	7.09416	2.33e-07	0.000142475	7.11205	0.0280147	2.06024	0.0935725	0.926218	0.958793	-6.23326	1.32092	2.06024	5.49007	1.17e-05	0.00241052	3.26344	1.86418	2.06024	4.85306	5.89e-05	0.0550912	1.86603	-0.540612	2.06024	-2.27224	0.0322222	0.0836573	-4.11841	-0.798293	2.06024	-2.22211	0.0358577	0.197386	-4.07837
ENSGALG00000031487	FSTL4	-0.918422	-0.360446	-2.51508	0.0189288	0.0877934	-3.2066	-1.94807	-0.360446	-5.81408	5.19e-06	0.00235055	4.15332	-1.29447	-0.360446	-4.72425	8.18e-05	0.00614039	1.50475	-0.975469	-0.360446	-3.05375	0.0054212	0.0375707	-2.15589	-1.6191	-0.360446	-6.69364	6.04e-07	0.000264818	6.20148	-0.84974	-0.360446	-2.30716	0.0298915	0.66035	-3.56875	-0.0570472	-0.360446	-0.180058	0.858604	0.904004	-5.95997	0.328975	-0.360446	0.904252	0.374761	0.609082	-5.68656
ENSGALG00000006705	MYOF	-0.256863	-1.24037	-0.704426	0.487881	0.655582	-5.64049	-2.31425	-1.24037	-5.74176	6.22e-06	0.00264466	3.93777	-1.7012	-1.24037	-4.90725	5.13e-05	0.00489568	2.00941	-0.452182	-1.24037	-1.39581	0.175427	0.342861	-5.00766	-1.35129	-1.24037	-5.14127	2.83e-05	0.00421937	2.54925	-1.39443	-1.24037	-2.91489	0.00754272	0.520322	-2.38637	-0.195318	-1.24037	-0.636179	0.530621	0.648686	-5.79768	0.962954	-1.24037	2.24438	0.034199	0.194167	-3.71943
ENSGALG00000036539	EFNB1	-0.338409	3.51508	-1.36977	0.183314	0.364929	-5.53722	-1.89578	3.51508	-5.74438	6.18e-06	0.00264466	3.95625	-1.37878	3.51508	-4.98712	4.18e-05	0.00415597	2.0536	-0.869094	3.51508	-3.73617	0.0010106	0.015504	-0.876581	-1.50204	3.51508	-6.67532	6.31e-07	0.000268329	6.11782	-1.38207	3.51508	-3.81845	0.000821534	0.268862	-0.515401	-0.530685	3.51508	-2.52915	0.0183415	0.055515	-3.67791	0.393742	3.51508	1.15463	0.259497	0.500172	-5.68738
ENSGALG00000002855	SARDH	-0.153084	0.683063	-0.337851	0.738384	0.840265	-5.95165	-2.47245	0.683063	-5.69509	6.99e-06	0.00288461	3.86799	-0.314189	0.683063	-0.953239	0.349879	0.772993	-6.15392	-0.991602	0.683063	-2.34686	0.0274295	0.101456	-3.5853	-0.767518	0.683063	-2.82098	0.00940318	0.126884	-3.15562	-0.155407	0.683063	-0.352619	0.727422	0.966707	-5.94522	-0.838519	0.683063	-2.17055	0.0399799	0.0978961	-3.99035	1.70493	0.683063	3.79522	0.000871074	0.0715096	-0.618516
ENSGALG00000010200	TRHDE	0.048948	-1.30143	0.106235	0.91627	0.953238	-5.82987	-3.3434	-1.30143	-5.6042	8.77e-06	0.00314747	3.49018	-0.877572	-1.30143	-2.48129	0.0204103	0.195844	-3.61059	-0.688787	-1.30143	-1.65597	0.110619	0.252004	-4.61638	-1.12881	-1.30143	-3.57519	0.00151216	0.0474892	-1.21091	-0.821463	-1.30143	-1.6687	0.108044	0.820508	-4.51974	-0.737735	-1.30143	-1.7854	0.0867158	0.172669	-4.45727	2.2146	-1.30143	3.57994	0.00149434	0.078888	-1.03806
ENSGALG00000009261	VAX1	1.99466	1.51091	5.69813	6.93e-06	0.000695226	3.8438	1.95598	1.51091	5.6329	8.16e-06	0.00314747	3.69204	2.48756	1.51091	8.36055	1.33e-08	1.55e-05	9.88032	1.86303	1.51091	5.5479	1.01e-05	0.00184248	3.48387	2.29422	1.51091	9.33783	1.68e-09	3.92e-06	11.8843	2.11178	1.51091	5.53101	1.05e-05	0.0185034	3.40575	-0.131629	1.51091	-0.605088	0.550744	0.66615	-6.38185	0.338235	1.51091	0.973979	0.339687	0.581244	-5.88744
ENSGALG00000017418	NPTX1	-0.825963	0.572775	-1.42647	0.166487	0.343848	-5.02811	-3.83755	0.572775	-5.64387	7.94e-06	0.00314747	3.73195	-0.988257	0.572775	-2.49133	0.0199591	0.192568	-3.8162	-0.162195	0.572775	-0.332851	0.742108	0.847796	-6.01031	-2.15698	0.572775	-5.61825	8.47e-06	0.00188722	3.64926	-0.920697	0.572775	-1.70675	0.100649	0.811619	-4.67365	0.663768	0.572775	1.39382	0.176021	0.290057	-5.19528	1.68057	0.572775	2.33863	0.0279242	0.179072	-3.58343
ENSGALG00000034574	GASZ	0.748558	-2.24733	1.63791	0.114358	0.273346	-4.66789	2.8541	-2.24733	5.58589	9.19e-06	0.00314747	3.58209	1.65185	-2.24733	2.95145	0.0069178	0.0986965	-2.38826	-0.482626	-2.24733	-1.11583	0.275436	0.458451	-5.28249	1.33891	-2.24733	2.69709	0.0125284	0.144895	-2.90179	0.00819471	-2.24733	0.00971025	0.992332	0.998588	-5.33505	-1.23118	-2.24733	-3.08377	0.00504445	0.0215306	-2.1062	-1.51519	-2.24733	-3.13831	0.00442344	0.0990694	-2.01429
ENSGALG00000043239		6.7341	5.24763	5.01579	3.89e-05	0.00181917	2.25183	-9.1984	5.24763	-5.6129	8.58e-06	0.00314747	3.67574	-2.58894	5.24763	-2.05788	0.0505084	0.320668	-4.46867	8.28265	5.24763	6.1482	2.27e-06	0.000909535	4.73736	-2.17003	5.24763	-2.35117	0.0271736	0.21557	-4.08249	-2.47138	5.24763	-1.53728	0.137177	0.844547	-4.80996	1.54854	5.24763	2.16558	0.0403993	0.0986443	-4.46292	7.02837	5.24763	4.2404	0.000281546	0.0704969	0.451134
ENSGALG00000001600	DVL1	2.56174	2.14238	5.72446	6.49e-06	0.000673619	3.9007	2.53851	2.14238	5.58561	9.19e-06	0.00314747	3.58709	1.17978	2.14238	3.24952	0.00337717	0.0613308	-2.17115	0.776371	2.14238	1.72502	0.0972531	0.231789	-4.68143	1.21363	2.14238	4.12467	0.000378088	0.0211458	-0.139515	0.401191	2.14238	0.836134	0.411247	0.927599	-5.71008	-1.78537	2.14238	-6.21847	1.91e-06	8.85e-05	5.09267	-1.32488	2.14238	-2.84293	0.00893301	0.122462	-2.80896
ENSGALG00000027002		-2.38643	4.86118	-6.45423	1.08e-06	0.000223917	5.64023	-3.13456	4.86118	-5.5903	9.08e-06	0.00314747	3.58623	-1.61419	4.86118	-3.2231	0.00360159	0.06395	-2.17444	0.06292	4.86118	0.199572	0.84348	0.910969	-6.62611	-1.22955	4.86118	-3.06139	0.00532291	0.0936378	-2.61682	-0.237219	4.86118	-0.346364	0.732058	0.966707	-5.89088	2.44935	4.86118	7.08872	2.36e-07	2.44e-05	7.10285	1.90501	4.86118	3.27955	0.00313843	0.0918014	-1.86952
ENSGALG00000034297	TBX2	-0.742612	-0.0907779	-1.76678	0.0898555	0.235686	-4.61797	-3.16226	-0.0907779	-5.5563	9.89e-06	0.00330727	3.51148	-2.74177	-0.0907779	-6.84509	4.2e-07	0.000218625	6.53609	-0.931555	-0.0907779	-2.50679	0.0192826	0.0802516	-3.35112	-1.83033	-0.0907779	-5.35359	1.65e-05	0.00295268	3.04393	-2.63661	-0.0907779	-4.6137	0.000108498	0.0698142	1.14794	-0.188943	-0.0907779	-0.524262	0.604858	0.709534	-6.0269	1.33192	-0.0907779	2.19375	0.0380752	0.201961	-3.80336
ENSGALG00000003866		-0.54923	-0.856983	-0.964448	0.344345	0.529861	-5.43159	-5.32552	-0.856983	-5.53027	1.06e-05	0.00344888	3.03319	-2.40778	-0.856983	-5.24698	2.16e-05	0.00275723	2.80216	-1.98389	-0.856983	-3.65971	0.00122429	0.0168056	-0.85407	-1.53664	-0.856983	-3.89221	0.000681921	0.03088	-0.477597	-1.46167	-0.856983	-2.55505	0.0173053	0.574306	-3.10818	-1.43466	-0.856983	-2.72404	0.0117751	0.040082	-2.81015	3.78888	-0.856983	3.82774	0.000802515	0.0709722	-0.654664
ENSGALG00000012442	MFNG	-0.117447	-1.22613	-0.205904	0.838585	0.907826	-5.79925	-4.31041	-1.22613	-5.48232	1.19e-05	0.00356022	3.14375	-0.479816	-1.22613	-1.18652	0.246915	0.681822	-5.74274	-1.07311	-1.22613	-2.05133	0.0511911	0.151736	-3.99012	-0.970603	-1.22613	-2.81471	0.00954182	0.127813	-2.99642	-0.222959	-1.22613	-0.40901	0.686124	0.965256	-5.75459	-0.955667	-1.22613	-1.8034	0.0837709	0.168792	-4.39427	3.33981	-1.22613	4.15851	0.000346883	0.0704969	0.142249
ENSGALG00000011250	ASIC4	-0.174916	-0.42548	-0.290359	0.774011	0.864116	-5.80963	-4.30599	-0.42548	-5.50322	1.13e-05	0.00356022	3.28038	-0.788073	-0.42548	-2.08082	0.0481832	0.311272	-4.55472	-0.226544	-0.42548	-0.428189	0.672294	0.799011	-5.80649	-1.04049	-0.42548	-3.0037	0.00610992	0.100215	-2.65054	-0.427801	-0.42548	-0.84689	0.40534	0.926604	-5.64135	-0.0516287	-0.42548	-0.099609	0.921474	0.948896	-5.94185	3.26551	-0.42548	4.08079	0.000422728	0.0708349	0.0336421
ENSGALG00000028174		0.401222	0.929859	0.727406	0.473945	0.643783	-5.8424	-3.31315	0.929859	-5.48365	1.19e-05	0.00356022	3.36763	-1.0878	0.929859	-2.52839	0.0183732	0.183169	-3.74079	-0.0927936	0.929859	-0.180634	0.858157	0.919463	-6.07545	-0.971483	0.929859	-2.74499	0.011219	0.137347	-3.34775	-1.06342	0.929859	-1.81071	0.0825992	0.795833	-4.51282	-0.494016	0.929859	-1.17612	0.250969	0.377772	-5.64147	2.34166	0.929859	3.75415	0.000965936	0.0730291	-0.70105
ENSGALG00000017017	SERPINE3	-2.91709	1.93999	-5.65783	7.67e-06	0.000729059	3.73385	-2.70306	1.93999	-5.48709	1.18e-05	0.00356022	3.33951	-1.00361	1.93999	-2.48504	0.0202406	0.194615	-3.83447	-0.681023	1.93999	-1.8825	0.0718258	0.189564	-4.7047	-0.179943	1.93999	-0.562115	0.579199	0.84618	-6.58804	0.984895	1.93999	1.87335	0.0731271	0.792724	-4.4551	2.23606	1.93999	4.806	6.64e-05	0.00101843	1.77143	2.52311	1.93999	4.94871	4.61e-05	0.0340763	2.09367
ENSGALG00000009415	SMOC1	3.49088	3.04617	8.26326	1.64e-08	1.46e-05	9.2195	2.35524	3.04617	5.43386	1.35e-05	0.00391742	3.22736	2.59914	3.04617	7.3767	1.21e-07	8.93e-05	7.75103	2.29449	3.04617	5.49262	1.16e-05	0.00194098	3.33239	2.54169	3.04617	9.01588	3.27e-09	4.59e-06	11.2493	2.33675	3.04617	5.06606	3.42e-05	0.0393718	2.3416	-1.19639	3.04617	-5.11767	3e-05	0.000574802	2.36865	0.186445	3.04617	0.409619	0.685683	0.835557	-6.17128
ENSGALG00000011609		0.61923	-0.744011	1.3177	0.199922	0.38419	-5.08183	-2.97488	-0.744011	-5.42786	1.37e-05	0.00391742	3.20306	-1.32428	-0.744011	-3.67925	0.00116578	0.0323423	-1.01081	-0.43762	-0.744011	-0.989904	0.332	0.515636	-5.40785	-0.574587	-0.744011	-1.99593	0.0572945	0.318283	-4.65037	-0.821505	-0.744011	-1.74144	0.0942847	0.805585	-4.49475	-1.05685	-0.744011	-2.58612	0.0161342	0.0503652	-3.1181	2.40029	-0.744011	4.28681	0.00025011	0.0688439	0.540988
ENSGALG00000017031		-0.392735	-0.878112	-0.855869	0.400452	0.578884	-5.55609	2.28616	-0.878112	5.40701	1.44e-05	0.00404646	3.18902	0.746983	-0.878112	1.69348	0.103178	0.468108	-4.87624	0.192353	-0.878112	0.491835	0.62726	0.764315	-5.8597	0.752869	-0.878112	1.954	0.0623327	0.331324	-4.46693	0.627366	-0.878112	1.05866	0.300189	0.901038	-5.14693	0.585088	-0.878112	1.57663	0.127843	0.230715	-4.89695	-1.53329	-0.878112	-3.8076	0.000844305	0.0709722	-0.594305
ENSGALG00000036775	SETBP1	0.293647	0.342195	0.643048	0.52623	0.687657	-5.73799	-2.20078	0.342195	-5.38187	1.54e-05	0.00422722	3.11865	-0.412541	0.342195	-1.35558	0.187731	0.612307	-5.71625	-0.415881	0.342195	-0.97858	0.337454	0.520798	-5.47351	-0.867352	0.342195	-3.29482	0.00302342	0.0695783	-2.06358	-0.72189	0.342195	-1.71975	0.0982237	0.811619	-4.62988	-0.709528	0.342195	-1.92983	0.0654115	0.140514	-4.38968	1.33342	0.342195	3.13841	0.00442233	0.0990694	-2.1025
ENSGALG00000031380	DENND3	0.424009	0.59886	1.56875	0.129669	0.295263	-4.83374	1.20283	0.59886	5.36594	1.6e-05	0.00431618	3.04658	1.42232	0.59886	6.72218	5.64e-07	0.000263814	6.26909	0.485532	0.59886	1.99632	0.0572489	0.163243	-4.19996	0.632919	0.59886	3.75577	0.000962019	0.0367979	-0.944853	0.819748	0.59886	2.92299	0.00739977	0.516806	-2.41671	0.0615227	0.59886	0.303913	0.763788	0.83512	-6.15759	-0.569911	0.59886	-2.54752	0.0176009	0.150151	-3.45758
ENSGALG00000019514	CNDP2	0.163485	4.74362	0.959914	0.346576	0.531347	-6.2162	1.73944	4.74362	5.33611	1.72e-05	0.00448189	3.00593	1.3891	4.74362	5.55015	1e-05	0.00178569	3.46169	0.0597054	4.74362	0.365543	0.717877	0.830933	-6.57243	0.936587	4.74362	4.69629	8.79e-05	0.00920357	1.2959	0.543678	4.74362	1.69788	0.102334	0.811619	-4.70488	-0.103779	4.74362	-0.669278	0.509643	0.630563	-6.49908	-0.802857	4.74362	-2.36015	0.0266475	0.175646	-3.71148
ENSGALG00000035249		-0.776494	-1.66163	-1.94779	0.0631108	0.189751	-4.15893	-2.59083	-1.66163	-5.34317	1.69e-05	0.00448189	2.9552	-2.52482	-1.66163	-7.05571	2.56e-07	0.000143473	6.89827	-1.84186	-1.66163	-5.00446	4e-05	0.00360081	2.0631	-1.26229	-1.66163	-4.22027	0.000296376	0.0181865	0.361878	-2.34213	-1.66163	-4.4374	0.000170266	0.0885259	0.524115	-1.06536	-1.66163	-2.84938	0.00879904	0.0324969	-2.54121	1.32854	-1.66163	2.59974	0.0156443	0.146508	-3.00435
ENSGALG00000000400		-0.0534837	-1.12792	-0.0950807	0.925032	0.959458	-5.82896	-4.22456	-1.12792	-5.31497	1.82e-05	0.00455928	2.7736	-1.27736	-1.12792	-3.19182	0.00388599	0.0669709	-2.14999	-0.365008	-1.12792	-0.733866	0.47007	0.640167	-5.61601	-1.24756	-1.12792	-3.39587	0.00235883	0.0604256	-1.65558	-0.682708	-1.12792	-1.31047	0.202319	0.880636	-5.08174	-0.311524	-1.12792	-0.628648	0.535459	0.652638	-5.71865	2.977	-1.12792	3.63508	0.0013021	0.07845	-0.950692
ENSGALG00000005630	CRYBB1	-5.36197	-0.363782	-6.66021	6.54e-07	0.000171529	5.85794	-6.97078	-0.363782	-5.3182	1.8e-05	0.00455928	2.84967	-6.24137	-0.363782	-7.12864	2.15e-07	0.000137384	7.07955	-2.75574	-0.363782	-5.79469	5.45e-06	0.00127459	4.09742	-6.66498	-0.363782	-7.67672	6.08e-08	4.49e-05	8.08345	-5.02303	-0.363782	-4.74475	7.76e-05	0.0589555	1.43118	2.60622	-0.363782	3.26426	0.00325784	0.0157052	-1.73126	0.305797	-0.363782	0.201769	0.841781	0.926165	-5.62629
ENSGALG00000034306	NEUROD4	0.0422751	2.05478	0.0574965	0.954621	0.976082	-6.07638	-3.73968	2.05478	-5.29124	1.93e-05	0.00467455	2.87737	-1.78343	2.05478	-3.25742	0.00331267	0.0608681	-2.16694	0.552946	2.05478	0.857643	0.39949	0.578209	-5.7662	-1.01971	2.05478	-2.31671	0.0292814	0.224051	-4.26372	-0.839314	2.05478	-1.1529	0.260193	0.892622	-5.42291	0.510671	2.05478	0.915307	0.369047	0.49915	-5.88423	2.71997	2.05478	3.72459	0.00104045	0.0730291	-0.816273
ENSGALG00000000678	CITED4	0.510717	2.38805	1.26492	0.217928	0.402588	-5.56543	2.69425	2.38805	5.29719	1.9e-05	0.00467455	2.88846	2.56744	2.38805	6.14374	2.3e-06	0.000685491	4.89355	0.123959	2.38805	0.323941	0.748761	0.85157	-6.26737	1.80629	2.38805	5.44462	1.31e-05	0.002527	3.14605	1.7993	2.38805	3.35843	0.00258661	0.378237	-1.54349	-0.386758	2.38805	-1.26153	0.219123	0.341804	-5.78442	-0.887956	2.38805	-1.70236	0.10148	0.313243	-4.92389
ENSGALG00000004155	MYOM3	-0.140132	-1.27787	-0.273922	0.786466	0.872897	-5.80641	-3.15826	-1.27787	-5.27026	2.04e-05	0.00484622	2.82043	-1.1945	-1.27787	-2.39811	0.0245261	0.213967	-3.59935	0.570119	-1.27787	1.32764	0.196664	0.369235	-5.10643	-1.15756	-1.27787	-3.54063	0.00164806	0.0507357	-1.34039	-1.04017	-1.27787	-1.52794	0.139473	0.844547	-4.57622	0.71025	-1.27787	1.67571	0.106649	0.201448	-4.68324	2.0007	-1.27787	3.2138	0.00368404	0.0942772	-1.80066
ENSGALG00000040557	TFEC	1.93338	0.287934	3.96735	0.000563796	0.00869733	-0.170299	2.3468	0.287934	5.25085	2.14e-05	0.00500562	2.78579	2.90032	0.287934	5.86582	4.56e-06	0.000985579	4.27081	0.291823	0.287934	0.598498	0.555059	0.710942	-5.76542	2.0903	0.287934	6.08533	2.65e-06	0.000847208	4.77797	1.93699	0.287934	3.13643	0.00444356	0.443568	-1.95057	-1.64156	0.287934	-4.57014	0.000121279	0.00153696	1.19892	-0.256501	0.287934	-0.616158	0.543534	0.742086	-6.17317
ENSGALG00000032997	EMILIN2	-0.146014	-0.573797	-0.453036	0.654552	0.78253	-5.89246	-1.8666	-0.573797	-5.17634	2.58e-05	0.00591231	2.64613	-2.15988	-0.573797	-6.3675	1.33e-06	0.000465842	5.40077	-0.747543	-0.573797	-2.51806	0.0188029	0.0789812	-3.2606	-1.3921	-0.573797	-5.42437	1.38e-05	0.002582	3.22505	-1.69733	-0.573797	-3.76531	0.000939199	0.280904	-0.696983	-0.601529	-0.573797	-2.2308	0.0352015	0.0893111	-3.88388	0.474494	-0.573797	1.2215	0.233642	0.473081	-5.30299
ENSGALG00000010507		-0.720073	1.31309	-2.02625	0.0538789	0.17165	-4.32212	-2.01096	1.31309	-5.1723	2.61e-05	0.00591231	2.58311	-0.565081	1.31309	-1.79003	0.0859491	0.426797	-5.08783	-1.18106	1.31309	-3.66205	0.00121713	0.0168014	-0.934543	-0.655673	1.31309	-2.54468	0.0177136	0.173544	-3.76284	-0.23069	1.31309	-0.549647	0.58759	0.957944	-5.87931	-0.460986	1.31309	-1.49959	0.146633	0.254316	-5.22696	1.35529	1.31309	3.36288	0.00255845	0.0890182	-1.65527
ENSGALG00000016713	PLA2G7	-0.068375	1.47069	-0.271163	0.788562	0.874133	-6.14508	1.29864	1.47069	5.12495	2.95e-05	0.00643677	2.44542	0.401818	1.47069	1.86201	0.0747679	0.396072	-4.97418	-0.293698	1.47069	-1.2799	0.212695	0.388576	-5.40352	0.361387	1.47069	2.04479	0.0518801	0.301798	-4.72605	0.530872	1.47069	1.865	0.0743334	0.793873	-4.4469	-0.225323	1.47069	-1.12902	0.269941	0.397757	-5.73565	-0.937257	1.47069	-3.61546	0.00136758	0.0784906	-1.11154
ENSGALG00000009895	GRIP1	0.25194	0.339793	0.65398	0.519282	0.68281	-5.74526	-1.79151	0.339793	-5.09644	3.17e-05	0.00643677	2.43002	-0.386865	0.339793	-1.40341	0.173177	0.591457	-5.6012	-0.387043	0.339793	-1.08087	0.290392	0.47407	-5.39035	-0.474139	0.339793	-2.06345	0.0499349	0.297944	-4.6176	-0.04004	0.339793	-0.109958	0.913348	0.990408	-5.97062	-0.638983	0.339793	-2.05002	0.0513284	0.117737	-4.1958	1.31737	0.339793	3.63728	0.00129498	0.07845	-0.981215
ENSGALG00000030076	PCSK6	-0.290687	-0.806345	-0.816302	0.422277	0.598902	-5.54389	-2.01611	-0.806345	-5.08002	3.3e-05	0.00643677	2.40613	-0.386423	-0.806345	-1.43542	0.163945	0.577872	-5.41423	-0.978711	-0.806345	-3.02168	0.00585337	0.0394145	-2.20187	-0.116236	-0.806345	-0.497806	0.623107	0.864926	-6.30561	-0.633967	-0.806345	-1.64239	0.11342	0.820508	-4.56308	-0.688024	-0.806345	-2.18595	0.0387063	0.0955778	-3.83067	1.89987	-0.806345	4.73853	7.89e-05	0.0425814	1.56399
ENSGALG00000006208	OTOG	0.116122	-2.27304	0.317117	0.75387	0.851089	-5.80444	2.08383	-2.27304	5.08178	3.29e-05	0.00643677	2.40759	2.1679	-2.27304	5.04824	3.58e-05	0.00377804	2.28682	-1.03828	-2.27304	-3.03765	0.00563416	0.0385352	-2.16167	1.54878	-2.27304	4.23133	0.000288137	0.0181865	0.43188	1.04616	-2.27304	1.73266	0.0958631	0.809476	-4.23285	-1.15441	-2.27304	-3.46372	0.00199477	0.0110945	-1.2766	-0.535054	-2.27304	-1.41413	0.170041	0.404461	-5.07478
ENSGALG00000003568	PPP1R16B	0.313478	-1.21503	1.00421	0.325198	0.511671	-5.39053	-1.84381	-1.21503	-5.08675	3.25e-05	0.00643677	2.41245	-0.240953	-1.21503	-0.909331	0.372129	0.786986	-5.89917	-0.772874	-1.21503	-2.65003	0.0139538	0.0661766	-2.93341	-0.206182	-1.21503	-0.931064	0.361002	0.716027	-5.92923	-0.605337	-1.21503	-1.62017	0.118134	0.82515	-4.53379	-1.08635	-1.21503	-3.89171	0.000682792	0.00509842	-0.339359	1.63763	-1.21503	4.45233	0.00016389	0.0629151	0.906082
ENSGALG00000005579	GFER	-0.433902	0.284339	-1.15268	0.260284	0.448879	-5.38545	1.7749	0.284339	5.0862	3.25e-05	0.00643677	2.38715	0.0909184	0.284339	0.296224	0.769582	0.948357	-6.46536	-0.660458	0.284339	-1.96485	0.0609933	0.170257	-4.29305	0.777069	0.284339	2.76067	0.0108192	0.134526	-3.11325	0.203793	0.284339	0.496222	0.624208	0.959279	-5.79169	-0.226557	0.284339	-0.718518	0.479307	0.605258	-5.88962	-0.99783	0.284339	-2.97617	0.00652375	0.111763	-2.54028
ENSGALG00000038168		-1.15961	0.676078	-1.20881	0.238394	0.42561	-5.14923	-4.31859	0.676078	-5.08706	3.24e-05	0.00643677	2.42989	-1.74937	0.676078	-3.19561	0.00385047	0.0667127	-2.30277	0.605514	0.676078	0.788006	0.438332	0.612792	-5.6548	-1.86698	0.676078	-4.03791	0.000471392	0.0246	-0.329449	-0.290666	0.676078	-0.40696	0.687609	0.965256	-5.98908	1.76513	0.676078	2.23292	0.0350432	0.0890221	-3.76721	2.45161	0.676078	2.78774	0.0101604	0.127256	-2.78662
ENSGALG00000036515		0.951327	7.78688	1.35336	0.188429	0.371304	-5.69099	-5.87418	7.78688	-5.08129	3.29e-05	0.00643677	2.36737	-0.892323	7.78688	-0.666185	0.511584	0.865581	-6.04195	-0.0923624	7.78688	-0.139702	0.890049	0.939199	-6.56299	0.762737	7.78688	0.71188	0.483335	0.793842	-6.10258	-5.08581	7.78688	-3.60913	0.00138935	0.333755	-0.961568	-1.04369	7.78688	-1.47303	0.15361	0.263387	-5.48113	6.63691	7.78688	5.15282	2.74e-05	0.0295352	2.58964
ENSGALG00000034346	RDH10	0.205159	4.06241	0.821125	0.419578	0.596519	-6.23415	2.14871	4.06241	5.12321	2.96e-05	0.00643677	2.4836	1.73731	4.06241	5.42149	1.39e-05	0.00214354	3.13365	0.358226	4.06241	1.51595	0.142465	0.297845	-5.42943	0.761295	4.06241	2.99161	0.00628839	0.101613	-2.83078	1.34107	4.06241	3.21069	0.00371198	0.443568	-1.86662	0.153068	4.06241	0.725802	0.47491	0.601097	-6.42804	-1.38742	4.06241	-3.18982	0.0039049	0.0966085	-2.01
ENSGALG00000014878	MAN1A1	1.3068	0.0928028	3.31329	0.00288968	0.0249711	-1.61346	1.70634	0.0928028	5.11832	3e-05	0.00643677	2.45424	1.71679	0.0928028	5.34611	1.68e-05	0.00245811	3.02033	0.0627831	0.0928028	0.164314	0.870846	0.927045	-5.90144	1.06133	0.0928028	4.12741	0.000375456	0.0211458	-0.00553306	1.01668	0.0928028	2.39281	0.0248127	0.63756	-3.42173	-1.24401	0.0928028	-3.97368	0.000554823	0.00437316	-0.177011	-0.645007	0.0928028	-1.99818	0.0570347	0.24145	-4.48724
ENSGALG00000029197	KIRREL3	-0.663579	1.46238	-1.66057	0.109682	0.265928	-4.80507	-1.84412	1.46238	-5.04225	3.63e-05	0.00698903	2.2419	-1.52198	1.46238	-4.9951	4.1e-05	0.00410921	2.06818	-0.934159	1.46238	-2.61242	0.0152009	0.0695698	-3.15753	-1.11324	1.46238	-4.44391	0.000167457	0.0137471	0.654162	-0.912895	1.46238	-2.25784	0.0332304	0.689199	-3.78806	-0.270579	1.46238	-0.795878	0.433828	0.56275	-5.89145	0.730885	1.46238	1.91307	0.0676229	0.263501	-4.6189
ENSGALG00000030030	RSPO2	-0.0827719	-0.19638	-0.144974	0.88593	0.936743	-5.93357	-3.48736	-0.19638	-5.03046	3.75e-05	0.00700995	2.29232	-1.72068	-0.19638	-3.95856	0.000576499	0.0206451	-0.38593	-0.163113	-0.19638	-0.32046	0.751366	0.853165	-5.92502	-2.03516	-0.19638	-5.03799	3.67e-05	0.00526289	2.27309	-1.54628	-0.19638	-2.57558	0.0165229	0.572744	-3.08415	-0.0803411	-0.19638	-0.174975	0.862553	0.907141	-6.09076	1.4522	-0.19638	1.96385	0.0611154	0.249367	-4.18035
ENSGALG00000007248		0.681959	0.0630169	1.84402	0.0774374	0.215431	-4.43997	-2.13311	0.0630169	-5.03255	3.73e-05	0.00700995	2.30597	0.0255327	0.0630169	0.0858067	0.932325	0.986456	-6.48703	0.0351384	0.0630169	0.101495	0.919993	0.955594	-5.9684	0.250343	0.0630169	1.03416	0.311271	0.680203	-6.03446	-0.0911986	0.0630169	-0.225641	0.823372	0.979264	-5.85352	-0.64682	0.0630169	-2.29272	0.0308357	0.0810595	-3.83421	2.38345	0.0630169	5.5983	8.9e-06	0.0250001	3.56336
ENSGALG00000030169		0.0038749	-1.43896	0.00775895	0.993873	0.996927	-5.83596	-3.9361	-1.43896	-4.99024	4.15e-05	0.00766377	1.96224	-0.73857	-1.43896	-1.74623	0.093434	0.445335	-4.84077	-1.0979	-1.43896	-2.37529	0.0257823	0.096851	-3.43652	-0.38954	-1.43896	-1.09381	0.28479	0.653935	-5.73695	-0.222936	-1.43896	-0.423053	0.675986	0.965256	-5.67671	-1.10178	-1.43896	-2.40021	0.0244136	0.0685024	-3.41191	3.54656	-1.43896	4.44296	0.000167862	0.0629151	0.613461
ENSGALG00000027533	RNF24	0.50408	1.81193	0.803526	0.42948	0.604294	-5.86235	-3.44566	1.81193	-4.97798	4.28e-05	0.00770433	2.12494	-1.00726	1.81193	-1.95965	0.0616323	0.356205	-4.84707	0.71209	1.81193	1.23523	0.228582	0.407989	-5.44571	-0.764088	1.81193	-1.81662	0.0816622	0.374184	-5.15664	-0.815904	1.81193	-1.19221	0.244719	0.889211	-5.38879	0.208009	1.81193	0.463793	0.646934	0.742997	-6.35159	2.68157	1.81193	3.7556	0.00096243	0.0730291	-0.729806
ENSGALG00000009488	LRRN3	-0.567259	-1.71953	-1.18917	0.245893	0.433867	-5.16828	2.26575	-1.71953	4.98296	4.23e-05	0.00770433	2.18844	0.930956	-1.71953	2.19892	0.0376618	0.27071	-4.02221	-1.01572	-1.71953	-2.3931	0.0247967	0.0944118	-3.41502	1.25642	-1.71953	3.00853	0.00603997	0.0998694	-2.33263	0.457926	-1.71953	0.786338	0.43929	0.932741	-5.33995	-0.448458	-1.71953	-1.03596	0.310444	0.440604	-5.36458	-1.00932	-1.71953	-2.4111	0.0238365	0.167644	-3.56132
ENSGALG00000021589	RTN4RL1	2.40836	1.0242	4.2315	0.000288006	0.0057923	0.431014	2.43318	1.0242	4.9532	4.56e-05	0.00800134	2.04258	2.6926	1.0242	6.46294	1.05e-06	0.000422223	5.65581	0.931906	1.0242	1.65419	0.110982	0.252498	-4.67917	1.73788	1.0242	4.85303	5.89e-05	0.00751315	1.73676	1.42066	1.0242	2.64624	0.0140752	0.561329	-3.02936	-1.47645	1.0242	-3.50471	0.00180197	0.0102788	-1.30276	-0.695292	1.0242	-1.44841	0.160316	0.391803	-5.34272
ENSGALG00000042974		0.610434	0.0652424	1.4138	0.170137	0.348516	-4.98794	-1.77917	0.0652424	-4.95415	4.55e-05	0.00800134	2.0666	0.0936677	0.0652424	0.320823	0.751094	0.945095	-6.53066	-0.422829	0.0652424	-1.03454	0.311094	0.49486	-5.38559	-0.49934	0.0652424	-2.09839	0.0464681	0.286105	-4.5898	-0.432264	0.0652424	-1.05292	0.302762	0.902157	-5.40857	-1.03326	0.0652424	-2.83447	0.00911162	0.0333096	-2.65192	1.27983	0.0652424	3.44952	0.0020661	0.0873613	-1.43604
ENSGALG00000007861	MAGT1	0.206683	2.98841	0.74758	0.461905	0.633287	-6.16961	1.91115	2.98841	4.91502	5.03e-05	0.00843308	1.9563	0.427223	2.98841	1.41502	0.169783	0.587337	-5.67866	0.088181	2.98841	0.338591	0.737833	0.845702	-6.37098	0.304734	2.98841	1.2454	0.224891	0.594653	-5.9739	0.89623	2.98841	2.23907	0.034588	0.699635	-3.83023	-0.118502	2.98841	-0.53864	0.595048	0.701481	-6.48146	-1.60641	2.98841	-3.99911	0.000520169	0.0708349	-0.172495
ENSGALG00000043355	CELSR1	0.445198	1.84536	1.01243	0.321331	0.507521	-5.56016	-1.86286	1.84536	-4.91653	5.01e-05	0.00843308	1.92312	-0.754113	1.84536	-2.38869	0.0250378	0.216163	-4.05035	0.461427	1.84536	1.15838	0.257996	0.4398	-5.42706	-0.677608	1.84536	-2.63047	0.0145898	0.157518	-3.62638	-0.79569	1.84536	-1.89137	0.0705827	0.792724	-4.42849	0.0162289	1.84536	0.0495982	0.960849	0.974877	-6.29178	1.18525	1.84536	3.01101	0.00600438	0.108341	-2.48674
ENSGALG00000045805		1.04171	0.126035	1.67407	0.106974	0.261941	-4.66985	-2.91246	0.126035	-4.92191	4.94e-05	0.00843308	2.01804	-0.438982	0.126035	-1.00022	0.327083	0.753513	-6.0844	-0.827581	0.126035	-1.32227	0.198419	0.371684	-5.06516	-0.4314	0.126035	-1.25297	0.22217	0.591914	-5.91912	-1.16426	0.126035	-1.76937	0.0894137	0.800684	-4.46798	-1.86929	0.126035	-3.52872	0.0016976	0.00985059	-1.17093	2.48106	0.126035	4.08773	0.000415337	0.0708349	0.0785355
ENSGALG00000026891	NINJ1	-0.709896	0.595623	-1.97376	0.0599116	0.184035	-4.23922	1.53347	0.595623	4.91345	5.05e-05	0.00843308	1.9472	0.719412	0.595623	2.54818	0.0175748	0.178543	-3.60124	-0.546607	0.595623	-1.75231	0.0923624	0.224556	-4.63616	0.654807	0.595623	2.71448	0.0120372	0.142489	-3.28155	0.74603	0.595623	2.02155	0.0543958	0.750938	-4.12213	0.163289	0.595623	0.540537	0.593759	0.700476	-5.97575	-0.878666	0.595623	-2.84915	0.00880375	0.122462	-2.8251
ENSGALG00000011661	SOD2	-0.53309	2.56559	-2.20789	0.0369541	0.136102	-4.20821	1.60622	2.56559	4.89041	5.35e-05	0.00883831	1.87612	0.29237	2.56559	1.09229	0.285441	0.719783	-6.06239	0.467455	2.56559	2.14928	0.0418023	0.132885	-4.33619	0.263513	2.56559	1.20223	0.240886	0.60951	-6.01014	0.792536	2.56559	2.24263	0.0343266	0.6968	-3.82319	1.00054	2.56559	5.02744	3.77e-05	0.000674963	2.1754	-1.34271	2.56559	-3.97431	0.000553933	0.0708349	-0.253381
ENSGALG00000012975	IQSEC3	-0.201419	-1.11676	-0.464128	0.646697	0.777322	-5.73255	-2.3825	-1.11676	-4.87958	5.5e-05	0.0088771	1.93418	-1.18003	-1.11676	-3.52337	0.00172036	0.0409378	-1.33608	-0.891985	-1.11676	-2.27247	0.0322058	0.112998	-3.63063	-0.632103	-1.11676	-2.22882	0.0353503	0.24689	-4.12477	-1.2249	-1.11676	-2.57495	0.0165464	0.572744	-3.02886	-0.690565	-1.11676	-1.76368	0.0903879	0.177538	-4.48525	1.7504	-1.11676	3.48092	0.00191153	0.0853695	-1.2388
ENSGALG00000012941	CDH12	-0.739174	-0.513697	-0.979515	0.337001	0.523321	-5.37301	-3.94419	-0.513697	-4.87998	5.5e-05	0.0088771	1.94074	-2.68725	-0.513697	-5.04025	3.65e-05	0.00382691	2.28064	0.0964957	-0.513697	0.153057	0.87962	0.932067	-5.8991	-2.7599	-0.513697	-5.68221	7.22e-06	0.00168813	3.83782	-1.26074	-0.513697	-1.98086	0.0590623	0.769124	-4.19191	0.83567	-0.513697	1.2975	0.206671	0.327714	-5.13761	1.18429	-0.513697	1.34868	0.189905	0.429082	-5.03102
ENSGALG00000015348	ALCAM	1.21901	-0.0556031	2.82387	0.00934006	0.0551138	-2.66535	-2.37771	-0.0556031	-4.86613	5.69e-05	0.00908269	1.90738	-1.7151	-0.0556031	-4.38542	0.000194446	0.0102419	0.702662	0.558896	-0.0556031	1.36643	0.184345	0.353965	-5.11104	-1.15956	-0.0556031	-3.752	0.000971173	0.0368686	-0.887699	-1.82908	-0.0556031	-3.24451	0.00341868	0.443568	-1.73172	-0.660113	-0.0556031	-2.15625	0.0411974	0.100065	-4.16361	1.21815	-0.0556031	2.3738	0.0258662	0.172827	-3.56794
ENSGALG00000016959	DGKH	0.115518	-1.26872	0.366412	0.717236	0.82753	-5.78241	-1.67981	-1.26872	-4.85647	5.84e-05	0.00910229	1.8866	-0.555642	-1.26872	-2.18828	0.0385167	0.27457	-4.14196	-1.30257	-1.26872	-4.3572	0.000208979	0.00814901	0.654393	-0.257448	-1.26872	-1.17953	0.249636	0.618419	-5.68178	-0.296988	-1.26872	-0.876889	0.389155	0.925789	-5.39976	-1.41809	-1.26872	-4.83777	6.12e-05	0.00095794	1.74146	1.42236	-1.26872	4.04132	0.000467328	0.0708349	-0.00466227
ENSGALG00000032789	TBX18	-0.406162	-2.24012	-0.710529	0.484157	0.652076	-5.58752	-4.51049	-2.24012	-4.85648	5.84e-05	0.00910229	1.63505	-3.40262	-2.24012	-5.2965	1.91e-05	0.00263009	2.85322	-1.42433	-2.24012	-2.71359	0.012062	0.0609887	-2.80215	-2.84498	-2.24012	-5.41589	1.41e-05	0.00260316	3.16321	-2.63431	-2.24012	-3.1167	0.00466017	0.443568	-2.07468	-1.01817	-2.24012	-1.91748	0.0670344	0.143079	-4.223	1.66551	-2.24012	1.65657	0.110495	0.325389	-4.38376
ENSGALG00000008408	GAB3	-0.520316	-1.69367	-0.960462	0.346306	0.531234	-5.38824	-3.87587	-1.69367	-4.84344	6.03e-05	0.00910711	1.69807	-0.694311	-1.69367	-1.52844	0.13935	0.538903	-5.15375	-1.47908	-1.69367	-2.94067	0.00709674	0.0443958	-2.35046	-1.53543	-1.69367	-3.65933	0.00122543	0.0414521	-0.940219	-0.203398	-1.69367	-0.35275	0.727325	0.966707	-5.67704	-0.958762	-1.69367	-1.87743	0.0725443	0.151838	-4.27107	2.34044	-1.69367	2.79356	0.0100238	0.127003	-2.61038
ENSGALG00000031440	PTPRU	0.360242	2.76627	1.04658	0.305617	0.492783	-5.64155	-1.62117	2.76627	-4.84342	6.03e-05	0.00910711	1.73954	-0.819512	2.76627	-2.88114	0.00816706	0.110264	-3.01125	-0.157644	2.76627	-0.489404	0.628955	0.765964	-6.04204	-0.504759	2.76627	-2.19204	0.0382125	0.254834	-4.49322	-0.392131	2.76627	-1.04013	0.308542	0.903729	-5.53955	-0.517886	2.76627	-1.9572	0.0619349	0.135238	-4.58867	1.11641	2.76627	3.20283	0.00378353	0.0957081	-2.06363
ENSGALG00000012211	PDLIM5	0.967531	1.02457	3.16127	0.00418466	0.0324733	-2.00468	1.40629	1.02457	4.8474	5.97e-05	0.00910711	1.7688	1.29966	1.02457	5.0338	3.71e-05	0.00386144	2.20621	0.0673127	1.02457	0.229046	0.820755	0.897193	-6.0496	0.558891	1.02457	2.63836	0.0143301	0.155943	-3.51911	0.762029	1.02457	2.23079	0.0352022	0.703943	-3.78674	-0.900218	1.02457	-3.96923	0.00056112	0.00441042	-0.27798	-0.847395	1.02457	-2.89482	0.00790828	0.116992	-2.7371
ENSGALG00000007324	TP63	-0.260908	-1.86172	-0.593024	0.558658	0.712495	-5.70161	-3.3407	-1.86172	-4.83693	6.13e-05	0.00916062	1.6793	-1.88263	-1.86172	-4.29468	0.000245139	0.0117852	0.567625	-1.21384	-1.86172	-2.99586	0.00622516	0.041224	-2.25441	-0.569785	-1.86172	-1.61773	0.118662	0.448167	-5.00439	-2.42452	-1.86172	-3.50511	0.00180017	0.350984	-1.38612	-0.952935	-1.86172	-2.4483	0.0219597	0.0634561	-3.36161	2.77091	-1.86172	3.93225	0.00061623	0.0709319	-0.379238
ENSGALG00000038506	NXNL1	0.149469	0.55963	0.186596	0.85353	0.916745	-5.86455	2.95868	0.55963	4.79937	6.75e-05	0.00945501	1.66981	1.30171	0.55963	2.54812	0.017577	0.178543	-3.6716	0.815131	0.55963	1.18957	0.245739	0.426888	-5.2835	1.39273	0.55963	3.10177	0.00483078	0.089465	-2.47906	0.574338	0.55963	0.842225	0.407896	0.926604	-5.66209	0.665662	0.55963	1.04897	0.30454	0.434597	-5.52685	-1.56596	0.55963	-2.58519	0.0161679	0.14724	-3.37517
ENSGALG00000029089		0.412053	0.432544	0.388712	0.700882	0.815498	-5.80186	4.37527	0.432544	4.78873	6.94e-05	0.00945501	1.69203	1.13977	0.432544	1.55837	0.132108	0.527837	-5.34347	1.168	0.432544	1.29672	0.206935	0.38224	-5.16152	1.95418	0.432544	2.64698	0.0140513	0.153947	-3.28496	2.03833	0.432544	2.23101	0.035186	0.703943	-3.78805	0.755946	0.432544	0.903096	0.375362	0.505743	-5.6575	-2.42109	0.432544	-2.98772	0.00634687	0.111154	-2.51357
ENSGALG00000010461	EBF3	0.223343	0.472886	0.523061	0.605681	0.747017	-5.86652	-1.88355	0.472886	-4.80089	6.73e-05	0.00945501	1.69545	-0.907553	0.472886	-2.94488	0.00702634	0.099935	-2.82981	-0.652545	0.472886	-1.62625	0.116829	0.261529	-4.76041	-0.924627	0.472886	-3.50168	0.00181558	0.0530982	-1.57768	-0.688292	0.472886	-1.65667	0.110476	0.820508	-4.73029	-0.875888	0.472886	-2.51169	0.0190726	0.0571609	-3.37511	0.958926	0.472886	2.34098	0.0277823	0.178925	-3.7704
ENSGALG00000006822	PCDH19	0.41273	0.622323	0.676221	0.505302	0.670858	-5.69685	-2.36465	0.622323	-4.79636	6.8e-05	0.00945501	1.66754	-0.980531	0.622323	-2.51833	0.0187915	0.185211	-3.7645	-0.335227	0.622323	-0.587271	0.562452	0.716294	-5.73715	-0.557412	0.622323	-1.75701	0.0915429	0.394438	-5.22942	-0.429433	0.622323	-0.832574	0.413213	0.927998	-5.71005	-0.747957	0.622323	-1.47236	0.153791	0.263531	-5.0258	1.80724	0.622323	3.54743	0.00162041	0.080917	-1.22829
ENSGALG00000009920	COCH	-0.699292	-1.73179	-1.15504	0.259333	0.448285	-5.20161	-4.4057	-1.73179	-4.79231	6.87e-05	0.00945501	1.56252	-1.74792	-1.73179	-3.61771	0.00135989	0.0351567	-1.08598	-0.906467	-1.73179	-1.66177	0.10944	0.250455	-4.59602	-2.20925	-1.73179	-4.59387	0.000114141	0.0109747	1.26729	-1.31217	-1.73179	-2.06412	0.0498664	0.746579	-3.92311	-0.207175	-1.73179	-0.373822	0.711787	0.795546	-5.78995	2.19645	-1.73179	2.25157	0.0336781	0.193757	-3.54553
ENSGALG00000004758	KCNB1	-0.645204	-1.35219	-1.16639	0.254806	0.443792	-5.19218	-3.56154	-1.35219	-4.80659	6.63e-05	0.00945501	1.69291	-0.679806	-1.35219	-1.55789	0.132221	0.527837	-5.16872	-0.753691	-1.35219	-1.5529	0.133406	0.285433	-4.76727	-1.89913	-1.35219	-4.49396	0.00014735	0.0128478	1.0218	-0.371113	-1.35219	-0.645358	0.524757	0.947843	-5.56468	-0.108487	-1.35219	-0.219083	0.82842	0.88168	-5.85692	1.66242	-1.35219	2.10396	0.0459352	0.218367	-3.82636
ENSGALG00000004270	ALDH1A2	-1.19677	0.78382	-3.01883	0.00589339	0.0405546	-2.29904	-1.80453	0.78382	-4.79176	6.88e-05	0.00945501	1.64514	-1.7628	0.78382	-5.25715	2.11e-05	0.00273688	2.76788	-0.536874	0.78382	-1.63186	0.115633	0.259738	-4.93233	-1.46065	0.78382	-5.50584	1.12e-05	0.00238951	3.329	-1.31277	0.78382	-2.88709	0.00805348	0.520322	-2.49891	0.6599	0.78382	1.96968	0.0604044	0.132763	-4.41403	0.343877	0.78382	0.862419	0.396909	0.627527	-5.91502
ENSGALG00000036240		1.53512	2.72451	3.6415	0.00128136	0.0147441	-1.00557	-2.16671	2.72451	-4.79048	6.91e-05	0.00945501	1.60621	-1.23633	2.72451	-3.21049	0.00371371	0.0651664	-2.27547	0.894675	2.72451	2.19261	0.0381666	0.12492	-4.03935	-0.97506	2.72451	-3.138	0.00442672	0.0863227	-2.51427	-1.13561	2.72451	-2.23526	0.0348697	0.702001	-3.83879	-0.640447	2.72451	-2.22521	0.035622	0.0901173	-4.30245	1.19165	2.72451	2.53528	0.0180912	0.152166	-3.4969
ENSGALG00000027876		-1.76251	0.885446	-4.28117	0.000253737	0.00530843	0.540744	1.99853	0.885446	4.81636	6.46e-05	0.00945501	1.71307	0.868595	0.885446	2.25386	0.033514	0.251399	-4.14955	-0.412438	0.885446	-1.28557	0.210741	0.386704	-5.48927	0.377072	0.885446	1.14446	0.263608	0.63149	-5.87069	1.17456	0.885446	2.38525	0.0252269	0.63756	-3.47575	1.35007	0.885446	3.80446	0.000851026	0.0059815	-0.6046	-1.62146	0.885446	-3.9378	0.000607635	0.0709319	-0.338155
ENSGALG00000006565		-0.302188	1.28326	-0.49132	0.627619	0.76308	-5.90042	2.58814	1.28326	4.7822	7.05e-05	0.00952162	1.62168	2.55551	1.28326	5.10202	3.12e-05	0.00353411	2.40414	0.291187	1.28326	0.550892	0.58675	0.734248	-5.93547	1.71324	1.28326	4.48795	0.000149631	0.0128866	0.810318	2.6953	1.28326	4.31395	0.000233376	0.11297	0.615897	0.593375	1.28326	1.23162	0.229905	0.353804	-5.47234	-0.874899	1.28326	-1.6313	0.115754	0.332298	-5.07428
ENSGALG00000013427		0.288038	1.20529	0.686909	0.498659	0.664622	-5.74214	-1.6123	1.20529	-4.76826	7.31e-05	0.00975298	1.56967	0.109969	1.20529	0.389136	0.700573	0.930201	-6.56825	0.498955	1.20529	1.33274	0.195009	0.36711	-5.16285	-0.344823	1.20529	-1.50939	0.144124	0.490121	-5.61294	0.0119112	1.20529	0.0315616	0.97508	0.997099	-6.04077	0.210917	1.20529	0.671953	0.507968	0.629074	-5.97756	1.26748	1.20529	3.62322	0.00134131	0.0784906	-1.0849
ENSGALG00000003789	FAM78A	-0.675173	-2.03736	-1.27617	0.213988	0.398443	-5.07058	-4.11329	-2.03736	-4.76534	7.36e-05	0.00975298	1.43091	-0.685081	-2.03736	-1.33065	0.195687	0.621226	-5.28258	-1.04855	-2.03736	-2.18442	0.0388309	0.126183	-3.77213	-0.326939	-2.03736	-0.838383	0.410007	0.752869	-5.92633	-0.72941	-2.03736	-1.05552	0.301595	0.901038	-5.07303	-0.373378	-2.03736	-0.765562	0.451327	0.579505	-5.57374	3.78635	-2.03736	4.33643	0.000220362	0.0672487	0.335633
ENSGALG00000005968	MMP11	-0.408217	0.778674	-1.31063	0.202264	0.386522	-5.37567	-1.68259	0.778674	-4.75097	7.64e-05	0.0100232	1.57276	-1.16996	0.778674	-4.12866	0.000374265	0.015751	-0.0349739	-0.944042	0.778674	-3.30986	0.00291408	0.0260228	-1.72777	-0.963002	0.778674	-3.93807	0.000607217	0.0289105	-0.513706	-1.76608	0.778674	-4.18535	0.000323959	0.146701	0.307054	-0.535825	0.778674	-2.03958	0.0524343	0.119648	-4.39318	0.719593	0.778674	1.93903	0.0642235	0.256638	-4.48807
ENSGALG00000003509	SPACA9	-1.24289	-1.64905	-2.07472	0.0487924	0.161503	-3.95142	-4.618	-1.64905	-4.73363	7.99e-05	0.0103801	1.37383	0.321708	-1.64905	0.488794	0.629381	0.911227	-5.90391	-1.01635	-1.64905	-1.96828	0.0605748	0.169426	-4.1661	-0.826358	-1.64905	-1.94343	0.0636624	0.334396	-4.55216	1.01046	-1.64905	1.31389	0.201182	0.879538	-4.8333	0.226533	-1.64905	0.427522	0.672773	0.764357	-5.80674	3.79164	-1.64905	3.81279	0.000833346	0.0709722	-0.686708
ENSGALG00000000603	KANSL1	0.423193	1.45528	1.16803	0.254156	0.443257	-5.52276	-1.74709	1.45528	-4.71113	8.46e-05	0.0108286	1.43532	-0.462566	1.45528	-1.5306	0.138815	0.538517	-5.51372	-0.345257	1.45528	-1.00597	0.324369	0.508997	-5.66506	-0.236228	1.45528	-0.953745	0.349628	0.707827	-6.27104	-0.693858	1.45528	-1.6943	0.10302	0.814721	-4.71016	-0.76845	1.45528	-2.73825	0.0113952	0.0390638	-3.09345	1.51087	1.45528	3.94497	0.000596691	0.0709319	-0.321015
ENSGALG00000005061	PPM1E	0.908527	0.742875	1.95662	0.0620072	0.187276	-4.23431	-1.79393	0.742875	-4.70989	8.49e-05	0.0108286	1.44327	-0.854072	0.742875	-2.72335	0.0117937	0.138893	-3.3242	0.0178161	0.742875	0.0405464	0.96799	0.981909	-5.9287	-0.635572	0.742875	-2.48319	0.020324	0.186232	-3.88903	-0.897411	0.742875	-2.08581	0.0476903	0.742031	-4.05095	-0.890711	0.742875	-2.44721	0.0220125	0.0635694	-3.49527	1.15835	0.742875	2.93145	0.00725336	0.113996	-2.62078
ENSGALG00000027420		0.249808	0.0847309	0.396043	0.695538	0.811904	-5.93628	2.67071	0.0847309	4.70284	8.64e-05	0.0109261	1.44055	0.996964	0.0847309	1.82003	0.0811254	0.414322	-4.86851	-0.270268	0.0847309	-0.46361	0.647064	0.779965	-5.90559	0.338301	0.0847309	0.747351	0.46204	0.782941	-6.22338	0.240167	0.0847309	0.315606	0.755003	0.972011	-5.76442	-0.520075	0.0847309	-1.03824	0.309404	0.439662	-5.66246	-2.33241	0.0847309	-4.14072	0.000362951	0.0704969	0.151073
ENSGALG00000006219	PRKAG2	0.0187659	3.58956	0.0807063	0.936338	0.966732	-6.54903	1.70544	3.58956	4.64016	0.000101404	0.0114698	1.28855	1.01418	3.58956	3.55723	0.00158136	0.0385917	-1.45872	0.2122	3.58956	0.971743	0.340776	0.524196	-6.06197	0.409382	3.58956	1.78414	0.0869246	0.383485	-5.20693	0.510794	3.58956	1.37092	0.18296	0.865231	-5.17734	0.193434	3.58956	0.990165	0.331875	0.462235	-6.18594	-1.29606	3.58956	-3.40358	0.00231443	0.0890182	-1.55226
ENSGALG00000037812		0.0500903	-0.0133586	0.0903929	0.928718	0.961959	-5.93021	2.26967	-0.0133586	4.65176	9.84e-05	0.0114698	1.34299	1.22678	-0.0133586	3.08576	0.00502044	0.0793658	-2.46499	-0.910246	-0.0133586	-1.7422	0.0941501	0.2271	-4.53702	1.01693	-0.0133586	2.48734	0.0201374	0.185248	-3.61434	-0.187136	-0.0133586	-0.325329	0.747723	0.97013	-5.82172	-0.960336	-0.0133586	-2.03829	0.0525728	0.119866	-4.16582	-1.25274	-0.0133586	-2.729	0.011641	0.132646	-3.05391
ENSGALG00000007332	PRICKLE2	-0.0476596	-0.657883	-0.156752	0.876739	0.931058	-5.84909	-1.18333	-0.657883	-4.64432	0.000100331	0.0114698	1.33674	-1.11655	-0.657883	-4.67131	9.36e-05	0.00669924	1.40556	-0.638799	-0.657883	-2.32027	0.0290566	0.105437	-3.56002	-0.916696	-0.657883	-4.88059	5.49e-05	0.00719913	1.86989	-0.790879	-0.657883	-2.43516	0.0226064	0.626288	-3.30097	-0.591139	-0.657883	-2.22766	0.035437	0.0897627	-3.76668	0.266635	-0.657883	0.99019	0.331863	0.573536	-5.69098
ENSGALG00000031615	FAIM2	0.246648	-0.298965	0.422602	0.676311	0.798423	-5.82161	-2.73052	-0.298965	-4.63186	0.000103577	0.0114698	1.34766	-1.93088	-0.298965	-4.72907	8.08e-05	0.00613072	1.47183	-0.904116	-0.298965	-1.65106	0.111624	0.253598	-4.65198	-0.969471	-0.298965	-2.80366	0.00979081	0.128662	-3.11402	-1.34962	-0.298965	-2.49391	0.0198446	0.593985	-3.28165	-1.15076	-0.298965	-2.31731	0.0292432	0.07803	-3.65243	1.76105	-0.298965	2.88467	0.00809946	0.117824	-2.5644
ENSGALG00000014938	ABHD3	-0.486522	-0.0686126	-0.735871	0.468871	0.639526	-5.63031	-3.03469	-0.0686126	-4.66142	9.6e-05	0.0114698	1.41744	-0.920428	-0.0686126	-1.8799	0.072194	0.387117	-4.79289	0.577417	-0.0686126	1.04931	0.304387	0.488501	-5.45807	-1.72331	-0.0686126	-4.3194	0.000230151	0.0161174	0.464567	-0.196212	-0.0686126	-0.310942	0.758503	0.972344	-5.85741	1.06394	-0.0686126	2.03919	0.0524771	0.119687	-4.18227	1.31137	-0.0686126	1.90164	0.0691684	0.266363	-4.39082
ENSGALG00000013060	ADCY2	-0.297614	-2.12616	-0.816537	0.422145	0.598792	-5.52194	-2.6802	-2.12616	-4.63593	0.000102505	0.0114698	1.20673	-0.871284	-2.12616	-2.0679	0.0494809	0.316452	-4.07177	-0.862232	-2.12616	-2.64692	0.0140532	0.0664125	-2.94482	-0.491476	-2.12616	-1.4942	0.148027	0.496062	-5.04404	-0.320916	-2.12616	-0.597562	0.555674	0.950823	-5.3179	-0.564618	-2.12616	-1.73423	0.0955789	0.185297	-4.53639	2.18873	-2.12616	3.69732	0.00111414	0.0739786	-0.885723
ENSGALG00000013503	FAM149A	0.42732	-0.579138	0.965845	0.34366	0.529253	-5.47773	1.75399	-0.579138	4.66814	9.44e-05	0.0114698	1.37409	1.0075	-0.579138	2.43576	0.0225766	0.205184	-3.61827	-0.374637	-0.579138	-0.906021	0.373843	0.554231	-5.51785	0.50139	-0.579138	1.59332	0.124045	0.456762	-5.19392	0.844435	-0.579138	1.56978	0.12943	0.835393	-4.62901	-0.801957	-0.579138	-2.19275	0.0381551	0.0946326	-3.90617	-1.2526	-0.579138	-3.4273	0.00218281	0.0875959	-1.51272
ENSGALG00000030912		-0.514975	-0.932744	-1.08114	0.290275	0.479098	-5.53253	3.1098	-0.932744	4.67106	9.37e-05	0.0114698	1.45428	1.15487	-0.932744	1.99669	0.0572062	0.341728	-4.36476	-0.796438	-0.932744	-1.87711	0.0725902	0.190649	-4.50152	1.14994	-0.932744	1.70233	0.101486	0.415351	-4.61391	0.384933	-0.932744	0.470213	0.642406	0.961072	-5.47774	-0.281463	-0.932744	-0.696752	0.492586	0.615152	-5.97008	-1.95986	-0.932744	-3.00319	0.00611732	0.109534	-2.28517
ENSGALG00000026853	FGF3	-1.26956	-0.557314	-1.34817	0.190069	0.373342	-4.9917	-6.27728	-0.557314	-4.63697	0.000102234	0.0114698	1.27623	-1.4118	-0.557314	-2.30186	0.0302347	0.238557	-4.08706	0.597303	-0.557314	0.797373	0.432976	0.608177	-5.65445	-2.32652	-0.557314	-4.52774	0.000135163	0.0120797	0.958839	-0.728415	-0.557314	-0.914386	0.36952	0.920179	-5.55179	1.86687	-0.557314	2.41966	0.023392	0.0665268	-3.43022	3.95075	-0.557314	2.8444	0.00890217	0.122462	-2.5163
ENSGALG00000042360	TRIM29	-0.816504	-2.9632	-1.49486	0.147856	0.319827	-4.80513	-4.18602	-2.9632	-4.6549	9.77e-05	0.0114698	1.1901	-3.26733	-2.9632	-4.83149	6.22e-05	0.00537805	1.74986	-1.07712	-2.9632	-2.16238	0.0406715	0.130532	-3.80667	-1.98063	-2.9632	-3.69698	0.00111509	0.0396294	-0.778597	-2.40141	-2.9632	-2.72173	0.011838	0.533321	-2.7928	-0.260616	-2.9632	-0.515216	0.611069	0.714867	-5.71967	2.2054	-2.9632	2.29744	0.0305244	0.184754	-3.4563
ENSGALG00000006608		-0.596745	-1.08713	-1.52992	0.138983	0.308028	-4.78591	-2.16052	-1.08713	-4.63115	0.000103766	0.0114698	1.35229	-0.327942	-1.08713	-1.04867	0.304674	0.736183	-5.80753	-0.846868	-1.08713	-2.46085	0.0213579	0.0855939	-3.31065	0.015621	-1.08713	0.0592699	0.953223	0.988235	-6.39145	-0.765232	-1.08713	-1.68216	0.105378	0.81577	-4.45725	-0.250123	-1.08713	-0.738076	0.467554	0.594738	-5.67722	2.17614	-1.08713	4.63986	0.000101481	0.0491237	1.30559
ENSGALG00000041748	FAM83A	-1.09566	-2.06124	-2.2563	0.03334	0.127706	-3.63968	-3.07754	-2.06124	-4.63334	0.000103187	0.0114698	1.29531	-2.1359	-2.06124	-4.55754	0.000125249	0.0077232	1.18791	-1.06552	-2.06124	-2.42202	0.0232707	0.0905167	-3.35251	-2.31188	-2.06124	-5.317	1.81e-05	0.0030522	2.94508	-1.22998	-2.06124	-2.04179	0.0521991	0.748146	-3.88466	0.0301418	-2.06124	0.0674171	0.946803	0.9653	-5.84933	0.765653	-2.06124	1.05321	0.302633	0.544522	-5.14787
ENSGALG00000045956		1.19243	1.01024	2.3648	0.0263794	0.10969	-3.5938	2.28489	1.01024	4.65125	9.86e-05	0.0114698	1.32828	1.46171	1.01024	3.69991	0.00110694	0.0313287	-1.07115	1.26364	1.01024	2.70895	0.0121914	0.0613415	-2.92192	1.99886	1.01024	5.21453	2.35e-05	0.00370014	2.68528	0.602041	1.01024	1.14305	0.264181	0.894893	-5.36907	0.0712156	1.01024	0.210482	0.83505	0.886452	-6.37552	-0.28603	1.01024	-0.631085	0.533891	0.736032	-6.1597
ENSGALG00000007193		-1.50001	-1.42139	-3.41182	0.00226784	0.0211287	-1.38328	-2.81174	-1.42139	-4.66105	9.61e-05	0.0114698	1.36591	0.747039	-1.42139	2.03197	0.0532546	0.330257	-4.38081	-0.892448	-1.42139	-2.41933	0.0234088	0.0908774	-3.40555	-0.473356	-1.42139	-1.44136	0.162278	0.518066	-5.2799	0.0845247	-1.42139	0.163158	0.871747	0.984644	-5.64977	0.607559	-1.42139	1.57339	0.128592	0.231539	-4.77819	2.33838	-1.42139	3.79572	0.000869983	0.0715096	-0.601184
ENSGALG00000044553		1.87097	0.675876	3.59924	0.00142411	0.0157161	-0.992264	-2.15774	0.675876	-4.64096	0.000101198	0.0114698	1.30271	0.729575	0.675876	1.99493	0.0574097	0.342244	-4.73105	0.655404	0.675876	1.29104	0.208866	0.38451	-5.14634	0.324343	0.675876	1.11716	0.274877	0.643228	-6.09098	-0.175511	0.675876	-0.346134	0.732228	0.966707	-5.91653	-1.21556	0.675876	-3.06908	0.00522562	0.0221289	-2.2495	2.48209	0.675876	5.22708	2.27e-05	0.0289992	2.76613
ENSGALG00000038848	MSX2	-2.19465	-0.532797	-4.44357	0.000167603	0.00414782	0.9212	-3.3451	-0.532797	-4.65065	9.87e-05	0.0114698	1.39922	-2.91744	-0.532797	-4.89104	5.34e-05	0.00500848	1.97117	-2.58999	-0.532797	-6.12263	2.42e-06	0.000909535	4.78008	-2.00363	-0.532797	-4.6723	9.34e-05	0.00956908	1.41802	-2.65313	-0.532797	-3.23768	0.00347605	0.443568	-1.79315	-0.39534	-0.532797	-0.823862	0.41805	0.547903	-5.70064	1.34147	-0.532797	1.73957	0.0946196	0.304579	-4.47275
ENSGALG00000037626	KCNQ3	-0.0781442	-1.32957	-0.174504	0.862919	0.923017	-5.81155	1.84988	-1.32957	4.6012	0.000112021	0.0115076	1.26727	0.976663	-1.32957	2.61018	0.0152786	0.162239	-3.27886	-0.721561	-1.32957	-1.79595	0.0849788	0.21224	-4.40983	1.18807	-1.32957	3.38735	0.00240889	0.0610397	-1.56119	0.686509	-1.32957	1.35412	0.188187	0.867192	-4.87437	-0.643417	-1.32957	-1.59227	0.124283	0.22582	-4.72392	-0.661819	-1.32957	-1.78965	0.0860123	0.290991	-4.70113
ENSGALG00000029203	TNNT1	0.253941	-1.2615	0.369889	0.714677	0.825659	-5.79398	-4.36153	-1.2615	-4.60033	0.000112272	0.0115076	1.24011	-2.99387	-1.2615	-4.98509	4.2e-05	0.00415597	2.18889	0.281974	-1.2615	0.468142	0.643865	0.777579	-5.7997	-2.1654	-1.2615	-4.49014	0.000148796	0.0128866	0.972605	-2.20913	-1.2615	-2.79593	0.00996874	0.520322	-2.6121	0.0280333	-1.2615	0.0485913	0.961643	0.975461	-5.97719	2.19613	-1.2615	2.19416	0.0380418	0.201961	-3.6881
ENSGALG00000039628	AFAP1L1	-0.161685	-0.42479	-0.400537	0.69227	0.810043	-5.83634	-1.82467	-0.42479	-4.60979	0.00010959	0.0115076	1.28606	-0.501165	-0.42479	-1.60838	0.1207	0.504353	-5.20659	-1.00155	-0.42479	-2.67174	0.0132785	0.0642548	-2.91625	-0.770829	-0.42479	-2.94133	0.00708563	0.108181	-2.7466	-0.842683	-0.42479	-1.87324	0.0731436	0.792724	-4.2483	-0.839865	-0.42479	-2.42411	0.0231637	0.0660652	-3.45232	1.05384	-0.42479	2.55657	0.0172461	0.149801	-3.24599
ENSGALG00000040478	CAPN5	-0.2266	-0.834986	-0.468349	0.643719	0.775341	-5.80871	-2.31352	-0.834986	-4.6061	0.000110629	0.0115076	1.29022	-1.80119	-0.834986	-3.98287	0.000542054	0.0199332	-0.202321	-0.977776	-0.834986	-2.19213	0.0382052	0.124988	-3.80934	-1.20885	-0.834986	-3.76244	0.000946017	0.0363963	-0.842425	-1.91863	-0.834986	-2.85077	0.00877037	0.520322	-2.50667	-0.751176	-0.834986	-1.80523	0.0834757	0.168391	-4.51976	1.10467	-0.834986	2.08831	0.0474449	0.221819	-4.06596
ENSGALG00000004980	kcnma1	0.225091	-0.104192	0.725293	0.475217	0.644488	-5.67458	1.17002	-0.104192	4.59343	0.00011427	0.0115076	1.17248	0.418825	-0.104192	1.81441	0.0820113	0.417129	-4.93382	-0.275352	-0.104192	-0.965217	0.343968	0.527084	-5.4867	0.712193	-0.104192	3.59857	0.00142648	0.0461405	-1.26794	0.338702	-0.104192	1.10281	0.280939	0.900887	-5.33677	-0.500443	-0.104192	-1.99411	0.0575054	0.128157	-4.27117	-0.457824	-0.104192	-1.83433	0.0789101	0.280734	-4.74461
ENSGALG00000001640	RNF122	0.477479	0.514549	1.13586	0.267119	0.455664	-5.5306	-2.325	0.514549	-4.59174	0.000114765	0.0115076	1.22719	-1.80161	0.514549	-4.35705	0.000209059	0.0106443	0.600393	0.298673	0.514549	0.773032	0.446977	0.620087	-5.86452	-1.11039	0.514549	-3.41954	0.00222502	0.0590485	-1.72608	-1.39742	0.514549	-2.54365	0.0177547	0.577524	-3.14759	-0.178806	0.514549	-0.567659	0.575487	0.685738	-6.22761	1.2146	0.514549	2.29135	0.0309271	0.185155	-3.7831
ENSGALG00000013102	COBL	-0.688544	-2.35351	-1.724	0.0974398	0.247711	-4.49178	-2.77638	-2.35351	-4.61395	0.000108429	0.0115076	1.18748	-0.793137	-2.35351	-1.89205	0.0704895	0.383621	-4.41902	-1.131	-2.35351	-3.10545	0.00478815	0.0348631	-2.02056	-1.56923	-2.35351	-4.16089	0.000344785	0.0198364	0.270451	-0.713099	-2.35351	-1.23181	0.229835	0.884612	-4.83895	-0.442457	-2.35351	-1.1957	0.243381	0.36932	-5.18358	1.20715	-2.35351	1.88562	0.0713863	0.269398	-4.10944
ENSGALG00000012748	ELOVL2	-1.06064	-0.888252	-1.94243	0.0637905	0.191022	-4.16389	-3.65274	-0.888252	-4.5975	0.000113087	0.0115076	1.18078	-0.180634	-0.888252	-0.48294	0.633472	0.912219	-6.35481	-0.548244	-0.888252	-1.17952	0.24964	0.431476	-5.24437	-0.0591884	-0.888252	-0.164295	0.870861	0.962937	-6.37205	0.407629	-0.888252	0.847493	0.405011	0.926604	-5.56995	0.5124	-0.888252	1.0768	0.29217	0.421313	-5.3603	3.59355	-0.888252	4.50549	0.000143072	0.0627641	0.828846
ENSGALG00000015080	SLC24A2	-1.02884	-2.47797	-2.03454	0.0529764	0.169739	-4.0147	-3.82965	-2.47797	-4.62095	0.000106508	0.0115076	1.12649	-1.2746	-2.47797	-2.47057	0.0209022	0.196549	-3.41197	-1.66459	-2.47797	-3.55999	0.00157052	0.0189901	-1.06971	-2.01959	-2.47797	-4.26137	0.000266882	0.0172649	0.501307	-0.554237	-2.47797	-0.84092	0.408612	0.926604	-5.24933	-0.635757	-2.47797	-1.33616	0.193907	0.312164	-5.01431	1.81006	-2.47797	2.05272	0.0510458	0.229827	-3.83519
ENSGALG00000017137	GJA3	-1.76966	-1.50686	-2.05889	0.0504047	0.164784	-4.00328	-3.70652	-1.50686	-4.62051	0.000106626	0.0115076	1.31297	-4.05581	-1.50686	-5.23383	2.23e-05	0.00279986	2.78225	-2.65978	-1.50686	-3.4634	0.0019963	0.0213111	-1.27681	-5.60828	-1.50686	-7.07326	2.45e-07	0.000128039	6.81738	-5.36496	-1.50686	-3.80839	0.00084264	0.268862	-0.893073	-0.890125	-1.50686	-1.08365	0.289182	0.418284	-5.31467	-1.90175	-1.50686	-1.79417	0.0852705	0.290117	-4.42011
ENSGALG00000011690		-0.975259	-1.50583	-2.13189	0.0433471	0.150434	-3.85508	-2.48418	-1.50583	-4.60107	0.000112059	0.0115076	1.27975	-0.358701	-1.50583	-0.873625	0.390895	0.800376	-5.83563	-0.670124	-1.50583	-1.711	0.099851	0.235966	-4.5649	-1.37739	-1.50583	-4.00655	0.000510447	0.0262478	-0.142712	-0.156162	-1.50583	-0.284647	0.778332	0.973442	-5.59627	0.305135	-1.50583	0.761034	0.453977	0.581674	-5.62531	1.10679	-1.50583	1.93073	0.0652936	0.258924	-4.17103
ENSGALG00000010853	C8B	-0.896969	-1.63591	-2.27418	0.0320884	0.125023	-3.62464	-2.23659	-1.63591	-4.59634	0.000113422	0.0115076	1.26519	-0.884468	-1.63591	-2.37552	0.025769	0.219906	-3.66836	-1.50236	-1.63591	-4.24537	0.000278002	0.00921729	0.433949	-1.43278	-1.63591	-4.41099	0.000182149	0.0143137	0.834591	-0.198665	-1.63591	-0.427703	0.672643	0.965256	-5.58918	-0.605388	-1.63591	-1.69721	0.102462	0.195549	-4.59074	0.803811	-1.63591	1.54223	0.135972	0.360687	-4.71498
ENSGALG00000043035	SHISA2	0.651529	5.75696	3.98067	0.00054508	0.00848319	-0.474585	1.58942	5.75696	4.60258	0.000111629	0.0115076	1.25334	1.40811	5.75696	5.43694	1.34e-05	0.00210792	3.20661	0.290665	5.75696	1.84655	0.0770583	0.198887	-5.02683	1.14283	5.75696	5.43995	1.33e-05	0.002527	3.17812	1.00697	5.75696	3.00713	0.00606023	0.477941	-2.27097	-0.360864	5.75696	-2.35234	0.0271047	0.0738682	-4.16585	-0.446591	5.75696	-1.22979	0.230578	0.469995	-5.40012
ENSGALG00000037769	lasp-2	1.18459	0.141768	2.11031	0.0453349	0.154619	-3.99959	2.32449	0.141768	4.58875	0.000115645	0.0115137	1.17628	2.66889	0.141768	5.29843	1.9e-05	0.00263009	2.92255	0.173926	0.141768	0.322725	0.749671	0.852087	-5.89652	1.91439	0.141768	4.81955	6.41e-05	0.00775738	1.72124	1.39687	0.141768	2.13728	0.0428631	0.732901	-3.84306	-1.01066	0.141768	-2.39458	0.0247166	0.0691042	-3.64989	-0.410104	0.141768	-0.876146	0.389551	0.621921	-5.97479
ENSGALG00000003336	DAPK2	-0.0038886	-1.00015	-0.00917926	0.992751	0.996585	-5.8701	-2.08333	-1.00015	-4.57886	0.000118606	0.0117253	1.23665	-0.429264	-1.00015	-1.2298	0.230574	0.662671	-5.60435	-0.424977	-1.00015	-1.11688	0.274996	0.458162	-5.30905	-1.2973	-1.00015	-4.2271	0.00029126	0.0181865	0.345892	-0.255671	-1.00015	-0.544917	0.59079	0.957944	-5.61198	-0.421088	-1.00015	-1.16145	0.256767	0.38407	-5.3334	0.786036	-1.00015	1.61683	0.118856	0.336528	-4.7348
ENSGALG00000030382		-0.242495	0.183174	-0.647411	0.52345	0.68585	-5.70712	-1.4584	0.183174	-4.56188	0.000123865	0.0119919	1.123	-0.0733	0.183174	-0.27326	0.786968	0.953271	-6.48259	0.204767	0.183174	0.628626	0.535473	0.696006	-5.77119	-0.152113	0.183174	-0.713316	0.482462	0.793462	-6.36357	0.340616	0.183174	0.97562	0.33889	0.914231	-5.49299	0.447262	0.183174	1.50598	0.144993	0.252282	-5.01389	1.30629	0.183174	3.99631	0.000523888	0.0708349	-0.155794
ENSGALG00000041099	ARL5A	-0.155805	2.18379	-0.669149	0.509724	0.67484	-6.06624	1.19903	2.18379	4.5644	0.00012307	0.0119919	1.06795	-0.117129	2.18379	-0.545071	0.590685	0.899332	-6.51504	0.264788	2.18379	1.26524	0.217813	0.394528	-5.53347	0.24119	2.18379	1.36592	0.184505	0.546778	-5.8124	0.0276128	2.18379	0.096806	0.923676	0.992477	-6.06236	0.420593	2.18379	2.32115	0.0290018	0.0776071	-4.01906	-0.957837	2.18379	-3.53829	0.00165769	0.0818941	-1.28463
ENSGALG00000005643	LYVE1	-1.381	-2.66332	-3.16842	0.00411278	0.0321273	-1.89016	-3.30527	-2.66332	-4.5648	0.000122947	0.0119919	0.99645	-0.512222	-2.66332	-1.03563	0.310596	0.740363	-5.47492	-1.15407	-2.66332	-2.95633	0.00683825	0.0434959	-2.32807	-2.3041	-2.66332	-4.94002	4.72e-05	0.00648992	2.00481	-0.25892	-2.66332	-0.392094	0.698415	0.965256	-5.36924	0.226927	-2.66332	0.569678	0.574138	0.684685	-5.70664	1.00117	-2.66332	1.27493	0.214419	0.454886	-4.80836
ENSGALG00000034500	CIDEA	-0.307231	0.0918407	-0.660921	0.514896	0.679206	-5.66818	1.67255	0.0918407	4.55733	0.000125316	0.0120492	1.09173	2.14678	0.0918407	6.31617	1.5e-06	0.000515061	5.32971	-0.369305	0.0918407	-0.898512	0.377752	0.557669	-5.53111	0.805736	0.0918407	2.74916	0.0111112	0.137035	-3.15163	1.64591	0.0918407	3.80985	0.000839544	0.268862	-0.521142	-0.0620737	0.0918407	-0.159297	0.874755	0.915583	-5.98526	-0.866812	0.0918407	-2.44386	0.022176	0.163416	-3.64599
ENSGALG00000037428		1.53467	3.62942	2.16053	0.0408299	0.14463	-4.35039	-6.85743	3.62942	-4.54816	0.000128287	0.012251	1.16436	-1.32098	3.62942	-1.54079	0.136323	0.53538	-5.47863	0.593659	3.62942	0.860552	0.397917	0.576644	-6.09966	-1.0182	3.62942	-1.49502	0.147816	0.496044	-5.64156	-2.71891	3.62942	-2.43417	0.0226559	0.626288	-3.46148	-0.941009	3.62942	-1.6966	0.102578	0.195681	-5.32474	5.83924	3.62942	3.80875	0.000841873	0.0709722	-0.525482
ENSGALG00000035935		0.116439	-0.290925	0.287038	0.776523	0.865792	-5.83955	-1.64602	-0.290925	-4.53489	0.000132712	0.0123075	1.08864	-0.37322	-0.290925	-1.30452	0.204308	0.631512	-5.66847	0.0900819	-0.290925	0.251287	0.80371	0.887185	-5.88766	-0.902369	-0.290925	-3.59943	0.00142341	0.0461405	-1.25208	-0.333043	-0.290925	-0.843899	0.406977	0.926604	-5.54052	-0.0263575	-0.290925	-0.0785398	0.938043	0.959296	-6.01015	0.743652	-0.290925	1.95313	0.0624419	0.252611	-4.37982
ENSGALG00000014443		-0.104757	2.04725	-0.527705	0.602501	0.744968	-6.19209	-1.02784	2.04725	-4.53262	0.000133484	0.0123075	0.971832	-0.309356	2.04725	-1.61383	0.119508	0.502142	-5.39854	-0.803337	2.04725	-4.29131	0.000247257	0.00899222	0.515463	-0.37956	2.04725	-2.43	0.0228651	0.197541	-4.03222	-0.394067	2.04725	-1.53602	0.137486	0.844547	-4.95136	-0.69858	2.04725	-4.30745	0.000237281	0.00240328	0.470183	0.648282	2.04725	2.75501	0.0109619	0.129472	-3.04317
ENSGALG00000015056		-0.205486	-1.92278	-0.557203	0.582498	0.731362	-5.69861	-2.10923	-1.92278	-4.53904	0.000131313	0.0123075	1.12913	-1.40721	-1.92278	-3.47301	0.00194937	0.0444236	-1.28869	-0.726721	-1.92278	-2.19968	0.0376012	0.123704	-3.76979	-1.58378	-1.92278	-4.88741	5.39e-05	0.00719913	1.96112	-1.61203	-1.92278	-2.76848	0.010625	0.520322	-2.69551	-0.521235	-1.92278	-1.60171	0.122172	0.222821	-4.74377	0.525447	-1.92278	1.04748	0.305209	0.546636	-5.25157
ENSGALG00000007508	HPSE2	-0.387739	-1.36302	-0.701777	0.489502	0.657301	-5.80648	-4.45231	-1.36302	-4.54184	0.000130377	0.0123075	1.08518	-4.26979	-1.36302	-5.3138	1.82e-05	0.00261306	2.87903	-1.43116	-1.36302	-2.75465	0.0109711	0.0575378	-2.81365	-2.47631	-1.36302	-4.75045	7.65e-05	0.00852312	1.62795	-3.32063	-1.36302	-3.16657	0.00413126	0.443568	-1.99333	-1.04342	-1.36302	-2.14479	0.0421959	0.101935	-4.04277	1.976	-1.36302	1.88644	0.0712715	0.269388	-4.14382
ENSGALG00000034567	BRN3	-0.603694	1.79151	-0.739105	0.466941	0.638196	-5.85375	-3.92263	1.79151	-4.53539	0.000132543	0.0123075	1.05323	-1.04801	1.79151	-1.66051	0.109694	0.48363	-5.33217	0.698972	1.79151	1.02617	0.314944	0.499342	-5.70213	-1.01631	1.79151	-1.97775	0.0594334	0.324042	-4.8862	-0.412977	1.79151	-0.492747	0.626625	0.959279	-5.95012	1.30267	1.79151	2.03937	0.0524568	0.11968	-4.38479	2.90632	1.79151	3.2595	0.0032959	0.0918014	-1.85496
ENSGALG00000041563		-0.391369	-2.12342	-0.799408	0.431818	0.606247	-5.51881	-3.11554	-2.12342	-4.52908	0.0001347	0.0123075	1.05066	-1.83065	-2.12342	-3.85529	0.000748607	0.0238999	-0.450353	-1.3297	-2.12342	-2.94468	0.00702968	0.0441731	-2.34396	-1.68385	-2.12342	-4.07052	0.000433908	0.0231605	0.0462636	-1.35008	-2.12342	-2.10931	0.0454287	0.741238	-3.76355	-0.938326	-2.12342	-2.04559	0.051795	0.118439	-4.00719	1.43169	-2.12342	1.95498	0.0622109	0.252115	-4.03756
ENSGALG00000005549	CUEDC1	1.38556	1.50116	3.58903	0.00146083	0.0159653	-1.05019	-1.65147	1.50116	-4.52816	0.000135016	0.0123075	0.98623	-0.125896	1.50116	-0.42408	0.675248	0.922184	-6.56621	0.67653	1.50116	1.83174	0.0793067	0.202788	-4.52582	-0.362725	1.50116	-1.478	0.152284	0.502246	-5.6477	-0.766684	1.50116	-1.88464	0.0715241	0.792724	-4.4079	-0.709033	1.50116	-2.66009	0.0136369	0.044801	-3.28232	1.28875	1.50116	3.41754	0.00223603	0.0886707	-1.55302
ENSGALG00000026534		-0.114167	-1.93926	-0.210255	0.835226	0.905467	-5.81807	-4.10305	-1.93926	-4.52266	0.000136929	0.0123265	0.922971	-2.03351	-1.93926	-4.07147	0.000432863	0.0171653	0.0306852	-1.00036	-1.93926	-2.02502	0.0540136	0.157279	-4.05071	-1.81093	-1.93926	-3.68102	0.00116065	0.0404296	-0.838963	-2.17243	-1.93926	-2.93432	0.00720429	0.510193	-2.36431	-0.886189	-1.93926	-1.80752	0.0831077	0.167793	-4.42205	2.29211	-1.93926	2.39697	0.0245876	0.169113	-3.29768
ENSGALG00000039102		1.47181	1.62139	2.43827	0.0224518	0.0989572	-3.45782	-2.46258	1.62139	-4.52251	0.000136981	0.0123265	0.972243	-0.71722	1.62139	-1.63032	0.115961	0.495763	-5.37445	0.674858	1.62139	1.16759	0.254329	0.43609	-5.37655	-0.881338	1.62139	-2.45199	0.0217812	0.193124	-3.98626	-0.39164	1.62139	-0.668155	0.510348	0.943911	-5.84467	-0.796947	1.62139	-1.89765	0.0697155	0.147612	-4.67298	1.58124	1.62139	2.7974	0.00993451	0.126782	-2.92068
ENSGALG00000031511	HIP1R	-0.150708	-0.0376834	-0.483844	0.632839	0.766969	-5.86293	-1.36923	-0.0376834	-4.51908	0.000138188	0.012356	1.04251	-0.780248	-0.0376834	-3.16475	0.00414951	0.0700973	-2.24651	-1.09205	-0.0376834	-3.73844	0.00100486	0.015504	-0.680756	-0.421119	-0.0376834	-2.03012	0.0534561	0.305545	-4.60195	-0.528575	-0.0376834	-1.59535	0.123591	0.830719	-4.73044	-0.941343	-0.0376834	-3.52459	0.00171514	0.00991235	-1.1854	0.948113	-0.0376834	3.04016	0.00560052	0.108282	-2.29883
ENSGALG00000004960	FBN1	0.395238	2.78515	1.56025	0.131664	0.297951	-5.04739	-1.1501	2.78515	-4.51179	0.000140786	0.0125086	0.923462	-0.0661064	2.78515	-0.307584	0.761026	0.946851	-6.61406	0.373042	2.78515	1.59999	0.122554	0.269844	-4.99201	-0.408109	2.78515	-2.34412	0.0275932	0.217006	-4.20521	-0.105107	2.78515	-0.370864	0.71396	0.965256	-6.00183	-0.0221964	2.78515	-0.118227	0.906862	0.939523	-6.44312	0.741994	2.78515	2.79629	0.00996043	0.126997	-2.94994
ENSGALG00000012177		-0.269759	-0.42168	-0.547312	0.589169	0.736058	-5.72605	-1.91747	-0.42168	-4.50472	0.000143354	0.0126388	1.00652	-0.717789	-0.42168	-2.1195	0.0444785	0.298608	-4.42407	-0.367477	-0.42168	-0.844001	0.406921	0.585271	-5.56949	-1.56308	-0.42168	-5.1248	2.95e-05	0.00435347	2.46496	-0.402449	-0.42168	-0.881283	0.38682	0.925789	-5.54333	-0.0977173	-0.42168	-0.234307	0.816715	0.873251	-5.95481	0.354392	-0.42168	0.771743	0.447726	0.671775	-5.83746
ENSGALG00000037787	MEF2D	0.321364	0.0486081	0.770461	0.448471	0.621897	-5.62692	-1.72276	0.0486081	-4.50212	0.000144308	0.0126388	1.00638	-0.680472	0.0486081	-2.39898	0.0244792	0.213765	-3.94242	-0.217442	0.0486081	-0.568548	0.574893	0.726012	-5.75974	-0.167008	0.0486081	-0.683304	0.500894	0.803665	-6.35895	-0.843889	0.0486081	-2.12628	0.0438564	0.735074	-3.93304	-0.538806	0.0486081	-1.57286	0.128715	0.231683	-4.89491	1.55575	0.0486081	3.98769	0.000535465	0.0708349	-0.153714
ENSGALG00000004435	RAB27A	0.317834	2.43178	0.907515	0.373069	0.5559	-5.87416	1.79295	2.43178	4.49077	0.000148555	0.0126388	0.89743	1.07466	2.43178	3.28117	0.00312605	0.0591421	-2.09943	0.436547	2.43178	1.35173	0.18894	0.35925	-5.39624	0.616158	2.43178	2.33465	0.028166	0.218965	-4.21231	1.21844	2.43178	2.83825	0.00903134	0.520322	-2.66006	0.118713	2.43178	0.451352	0.655748	0.750236	-6.41169	-1.17679	2.43178	-2.86771	0.00842872	0.120491	-2.77437
ENSGALG00000031862		0.657526	-1.70991	1.49559	0.147667	0.31967	-4.87449	-3.08765	-1.70991	-4.49266	0.000147842	0.0126388	0.962729	-1.1639	-1.70991	-2.68367	0.0129202	0.147219	-3.07138	-1.322	-1.70991	-3.02299	0.00583515	0.0393627	-2.18979	-0.289578	-1.70991	-0.824144	0.417893	0.758558	-5.94937	-1.09328	-1.70991	-1.78904	0.0861132	0.797061	-4.24623	-1.97953	-1.70991	-4.94698	4.63e-05	0.000777904	2.0364	2.79807	-1.70991	4.02474	0.000487415	0.0708349	-0.153147
ENSGALG00000013869	IL20RA	-0.61005	-2.0775	-1.24059	0.226632	0.412748	-5.11026	2.28948	-2.0775	4.49752	0.000146014	0.0126388	1.04689	1.84403	-2.0775	3.67504	0.00117817	0.0325573	-0.848017	-0.894191	-2.0775	-2.01914	0.0546634	0.158645	-4.05241	1.46016	-2.0775	3.12493	0.00456857	0.0876653	-2.04382	0.924271	-2.0775	1.34826	0.190039	0.869263	-4.74161	-0.284141	-2.0775	-0.631412	0.533681	0.650839	-5.66789	-0.829328	-2.0775	-1.78084	0.0874766	0.293077	-4.59707
ENSGALG00000043511		1.30081	1.63866	2.89114	0.00797716	0.0494408	-2.52088	-1.63736	1.63866	-4.49453	0.000147136	0.0126388	0.879127	-0.859834	1.63866	-2.81567	0.00952046	0.122053	-3.16488	-0.00430274	1.63866	-0.00974692	0.992303	0.995554	-5.94234	-0.632062	1.63866	-2.53862	0.0179564	0.174807	-3.81731	-1.007	1.63866	-2.45775	0.0215051	0.613802	-3.4199	-1.30511	1.63866	-3.86265	0.000734817	0.00535029	-0.468564	1.0053	1.63866	2.65571	0.0137743	0.140017	-3.24743
ENSGALG00000033942		2.21883	-0.310726	3.50829	0.00178602	0.0182444	-1.19541	-3.97986	-0.310726	-4.49081	0.000148541	0.0126388	1.02807	-0.408155	-0.310726	-0.775259	0.445684	0.833674	-6.15746	1.51426	-0.310726	2.52174	0.0186489	0.0784987	-3.23503	-0.979496	-0.310726	-2.39955	0.0244489	0.204382	-3.9503	-0.56736	-0.310726	-0.734755	0.469538	0.935048	-5.52635	-0.70457	-0.310726	-1.58333	0.126308	0.228789	-5.0835	3.00037	-0.310726	3.3118	0.00290029	0.0905314	-1.59493
ENSGALG00000045173		0.453897	2.54203	1.77586	0.0883128	0.23334	-4.8081	1.30602	2.54203	4.48553	0.000150561	0.0126929	0.874848	1.39396	2.54203	5.75788	5.97e-06	0.00127018	3.94788	0.0445447	2.54203	0.184471	0.855178	0.918056	-6.25632	1.31898	2.54203	6.69615	6e-07	0.000264818	6.16497	0.943724	2.54203	2.98459	0.00639435	0.490513	-2.35836	-0.409352	2.54203	-2.12702	0.0437883	0.10463	-4.41827	0.0129568	2.54203	0.0431596	0.965928	0.985586	-6.34062
ENSGALG00000043213	CYP26C1	-0.867854	-2.74851	-1.81985	0.0811538	0.221685	-4.35168	-3.52419	-2.74851	-4.48205	0.000151902	0.0126929	0.830499	-1.59117	-2.74851	-2.57157	0.016673	0.17248	-3.0878	-1.27187	-2.74851	-2.9526	0.006899	0.0436803	-2.33329	-1.91728	-2.74851	-4.09786	0.00040477	0.0220535	0.126896	-1.47882	-2.74851	-1.75906	0.0911866	0.804019	-4.17473	-0.40402	-2.74851	-0.920715	0.366272	0.496546	-5.45585	1.60692	-2.74851	1.92131	0.0665267	0.261033	-4.02483
ENSGALG00000032554	C1QL3	-1.51237	-2.76898	-2.59057	0.0159727	0.0787582	-3.03367	-4.28436	-2.76898	-4.48311	0.000151495	0.0126929	0.83958	-1.51221	-2.76898	-2.12083	0.0443554	0.298452	-3.9347	-1.77157	-2.76898	-3.3038	0.00295768	0.0262526	-1.60972	-2.46748	-2.76898	-4.33293	0.000222336	0.0158485	0.663689	-1.02211	-2.76898	-1.08477	0.288694	0.901038	-4.9107	-0.259205	-2.76898	-0.474517	0.639378	0.737518	-5.73193	1.81688	-2.76898	1.75748	0.0914605	0.299213	-4.24675
ENSGALG00000037950	ALPK3	0.334912	-0.362709	1.08999	0.286435	0.475441	-5.35265	-1.22605	-0.362709	-4.47029	0.000156539	0.0130029	0.91753	-0.954565	-0.362709	-4.03688	0.000472619	0.0181771	-0.16985	-0.44407	-0.362709	-1.55312	0.133354	0.285369	-4.79761	-0.441704	-0.362709	-2.31531	0.0293702	0.224051	-4.07631	-0.532248	-0.362709	-1.69372	0.103131	0.814721	-4.5702	-0.778982	-0.362709	-3.04149	0.00558272	0.0232691	-2.22525	0.784346	-0.362709	2.77215	0.010535	0.128807	-2.87529
ENSGALG00000013640		-1.55712	-0.115473	-2.62988	0.0146096	0.0741955	-2.98855	-2.64425	-0.115473	-4.46629	0.000158147	0.0130592	0.954881	-0.963957	-0.115473	-2.41313	0.0237305	0.210708	-3.90062	-0.616396	-0.115473	-1.28793	0.209931	0.385734	-5.22589	-1.11875	-0.115473	-3.14181	0.00438621	0.0863227	-2.33846	-0.938229	-0.115473	-1.69007	0.103837	0.81577	-4.61917	0.940724	-0.115473	1.83891	0.0782108	0.160374	-4.44274	1.5255	-0.115473	2.4702	0.0209191	0.159886	-3.38298
ENSGALG00000040030	PHLDB1	0.181867	0.543864	0.525271	0.604167	0.746133	-5.89845	-1.44213	0.543864	-4.45579	0.000162448	0.013295	0.843931	-1.02585	0.543864	-3.90972	0.00065238	0.0221525	-0.570519	-0.476336	0.543864	-1.48008	0.151732	0.311133	-4.99856	-0.616568	0.543864	-2.77325	0.0105081	0.13251	-3.22454	-1.17854	0.543864	-3.1971	0.00383656	0.443568	-1.85815	-0.658203	0.543864	-2.35726	0.0268158	0.0732535	-3.70719	0.825563	0.543864	2.458	0.021493	0.161434	-3.56331
ENSGALG00000015254	ST18	-0.796986	-1.95548	-1.29078	0.208954	0.393626	-5.0551	-4.46087	-1.95548	-4.45471	0.000162896	0.013295	0.787675	-1.9977	-1.95548	-3.50118	0.00181783	0.0424604	-1.28061	-1.07244	-1.95548	-1.92979	0.0654155	0.17847	-4.19691	-1.37314	-1.95548	-2.87245	0.00833552	0.118555	-2.69402	-0.958595	-1.95548	-1.37097	0.182946	0.865231	-4.84952	-0.275452	-1.95548	-0.486856	0.630734	0.730247	-5.74442	3.08772	-1.95548	2.97512	0.00653999	0.111763	-2.28871
ENSGALG00000025822	CYP1B1	2.94972	3.79347	8.52531	9.28e-09	1.11e-05	10.0313	2.02741	3.79347	4.44729	0.000166014	0.013404	0.840574	3.01923	3.79347	8.37954	1.27e-08	1.55e-05	9.91502	1.31555	3.79347	3.84991	0.000758836	0.0139935	-0.512238	1.16284	3.79347	4.16104	0.000344652	0.0198364	-0.0396449	1.15954	3.79347	2.60419	0.0154873	0.572744	-3.13266	-1.63417	3.79347	-7.25335	1.61e-07	1.88e-05	7.46094	-0.864577	3.79347	-1.8184	0.0813823	0.284402	-4.67321
ENSGALG00000040655	FAM20A	-0.401715	-2.37377	-0.90358	0.375111	0.558033	-5.44934	-3.3295	-2.37377	-4.44697	0.000166152	0.013404	0.749306	-1.33225	-2.37377	-2.52512	0.0185081	0.183656	-3.22547	-1.26318	-2.37377	-3.12993	0.00451385	0.0338672	-1.9735	-0.334723	-2.37377	-0.854839	0.40101	0.747793	-5.76116	-0.548379	-2.37377	-0.824788	0.417535	0.928585	-5.16863	-0.861468	-2.37377	-2.12254	0.0441983	0.105296	-3.90265	2.99478	-2.37377	3.93609	0.000610265	0.0709319	-0.468192
ENSGALG00000025946	MOB3C	-0.354261	1.22721	-1.17703	0.250614	0.439051	-5.40751	1.19381	1.22721	4.44475	0.000167097	0.013404	0.769807	1.70816	1.22721	7.23721	1.67e-07	0.000117271	7.43803	-0.101239	1.22721	-0.384978	0.703611	0.821192	-6.04892	0.536026	1.22721	2.88191	0.0081523	0.117497	-3.05637	1.20585	1.22721	3.92738	0.000623863	0.243272	-0.262087	0.253022	1.22721	1.05209	0.303133	0.433042	-5.69979	-0.657787	1.22721	-2.39369	0.0247649	0.169751	-3.76705
ENSGALG00000013143	PDE3A	-0.233495	-1.40981	-0.524516	0.604684	0.746456	-5.72766	-2.45396	-1.40981	-4.43498	0.00017132	0.0134724	0.897129	-0.833772	-1.40981	-2.23473	0.0349088	0.257889	-4.03467	-2.05889	-1.40981	-4.78532	7e-05	0.00470041	1.58002	-1.5657	-1.40981	-4.32707	0.000225686	0.0160009	0.629754	-0.861725	-1.40981	-1.62182	0.117779	0.824158	-4.53012	-1.8254	-1.40981	-4.3479	0.000214	0.00224356	0.659996	0.888261	-1.40981	1.4955	0.147691	0.376961	-4.77781
ENSGALG00000035099	Lrrn1	1.09254	5.06953	4.33666	0.000220228	0.00491411	0.471677	2.10509	5.06953	4.43391	0.000171788	0.0134724	0.842583	2.29185	5.06953	6.42146	1.16e-06	0.000441689	5.56562	0.900809	5.06953	3.71181	0.00107437	0.0158092	-1.01762	1.79365	5.06953	6.18258	2.09e-06	0.000697272	4.97842	1.83022	5.06953	3.9462	0.000594841	0.243272	-0.216507	-0.191734	5.06953	-0.905692	0.374014	0.50441	-6.31119	-0.31144	5.06953	-0.620853	0.540491	0.740551	-5.94179
ENSGALG00000020249	RAPGEF2	0.744202	1.00594	1.90673	0.0684759	0.199308	-4.36535	-1.47084	1.00594	-4.43967	0.000169281	0.0134724	0.759826	-0.866931	1.00594	-3.12433	0.00457527	0.0747702	-2.45883	0.066651	1.00594	0.181144	0.857761	0.91946	-5.98276	-0.789568	1.00594	-3.45348	0.00204596	0.0564267	-1.75143	-0.658372	1.00594	-1.76583	0.0900193	0.801326	-4.59906	-0.677551	1.00594	-2.29275	0.0308338	0.0810595	-3.86571	0.681272	1.00594	1.97436	0.0598394	0.247243	-4.51608
ENSGALG00000043738		0.756693	4.22266	2.23154	0.0351464	0.131999	-4.23571	-2.1711	4.22266	-4.4373	0.000170307	0.0134724	0.748311	-0.214509	4.22266	-0.504168	0.618695	0.908688	-6.48896	0.678797	4.22266	2.09621	0.0466772	0.142509	-4.45374	-0.556783	4.22266	-1.62623	0.116833	0.445866	-5.42055	-0.809773	4.22266	-1.47424	0.153287	0.853432	-5.0253	-0.0778963	4.22266	-0.283366	0.779302	0.846698	-6.66088	1.61431	4.22266	3.16318	0.00416527	0.0976643	-2.1396
ENSGALG00000034560	SCARF2	0.257704	1.40419	0.661006	0.514842	0.679199	-5.97964	-1.8532	1.40419	-4.42035	0.000177844	0.0136503	0.741281	-0.768921	1.40419	-2.2966	0.0305796	0.239819	-4.20282	-0.692498	1.40419	-1.85775	0.0753926	0.195739	-4.55913	0.0422729	1.40419	0.154693	0.878344	0.964967	-6.70434	-1.11124	1.40419	-2.39003	0.0249641	0.63756	-3.50786	-0.950201	1.40419	-3.02763	0.00577082	0.0238688	-2.45199	1.89547	1.40419	4.40395	0.000185456	0.0634983	0.789408
ENSGALG00000002645	PIWIL1	0.199575	-2.18671	0.722231	0.477063	0.646429	-5.61445	-1.79786	-2.18671	-4.42054	0.000177759	0.0136503	0.81231	-1.3298	-2.18671	-4.04589	0.000461934	0.018021	0.00874284	-0.581183	-2.18671	-2.29877	0.0304372	0.108529	-3.59338	-0.439718	-2.18671	-1.68925	0.103995	0.421672	-4.75575	-1.71624	-2.18671	-3.60529	0.00140273	0.333755	-1.31703	-0.780758	-2.18671	-3.21365	0.00368536	0.0170574	-1.82045	1.35815	-2.18671	3.25104	0.00336469	0.0918014	-1.7274
ENSGALG00000006137		-0.512927	-1.93452	-1.14232	0.264479	0.45294	-5.21815	-3.06052	-1.93452	-4.42013	0.000177946	0.0136503	0.756701	-0.353253	-1.93452	-0.803432	0.429533	0.827153	-5.81137	-0.512003	-1.93452	-1.31628	0.200392	0.374133	-5.0764	-0.509643	-1.93452	-1.36679	0.184236	0.546209	-5.26877	-0.463862	-1.93452	-0.766758	0.450629	0.934849	-5.27687	0.000923884	-1.93452	0.00233271	0.998158	0.998965	-5.89483	2.55087	-1.93452	3.61189	0.00137983	0.0784906	-1.04327
ENSGALG00000031010	OLIG2	-1.24715	-0.228749	-1.50264	0.145848	0.317251	-4.84422	-5.2573	-0.228749	-4.42288	0.000176702	0.0136503	0.837604	-2.50425	-0.228749	-4.83237	6.21e-05	0.00537805	1.68184	-0.84824	-0.228749	-1.23115	0.230078	0.40967	-5.25997	-1.61932	-0.228749	-3.35289	0.00262207	0.0645519	-1.87254	-1.99673	-0.228749	-2.86426	0.00849727	0.520322	-2.58257	0.398914	-0.228749	0.544234	0.591252	0.698707	-5.80798	3.63798	-0.228749	2.98692	0.00635907	0.111169	-2.24529
ENSGALG00000006286	USP31	0.252978	0.0284164	0.711358	0.483652	0.651647	-5.6664	-1.29193	0.0284164	-4.41558	0.000180029	0.013735	0.748804	-0.843392	0.0284164	-3.45926	0.00201692	0.045157	-1.62112	-0.801222	0.0284164	-2.38984	0.0249744	0.0948795	-3.43963	-0.680572	0.0284164	-3.31432	0.00288242	0.068235	-1.9928	-0.536775	0.0284164	-1.63515	0.114938	0.823012	-4.72621	-1.0542	0.0284164	-3.4706	0.00196103	0.0109736	-1.28464	0.611361	0.0284164	2.00694	0.0560322	0.239189	-4.38696
ENSGALG00000012219	UNC5C	0.250429	0.356889	0.421103	0.677391	0.799295	-5.94907	-2.62203	0.356889	-4.40633	0.000184331	0.0138078	0.75468	-0.687581	0.356889	-1.4666	0.155339	0.56545	-5.50972	-0.858647	0.356889	-1.50185	0.146052	0.302937	-4.9445	-0.7038	0.356889	-1.9285	0.0655846	0.340344	-4.91048	-0.759113	0.356889	-1.16845	0.253989	0.89112	-5.28364	-1.10908	0.356889	-2.22124	0.0359236	0.0905571	-3.93252	1.91823	0.356889	3.12238	0.00459679	0.100514	-2.13824
ENSGALG00000008544	SLC8A1	0.217407	-1.49785	0.429163	0.671595	0.795276	-5.76475	-3.15873	-1.49785	-4.40713	0.000183953	0.0138078	0.796253	-1.43641	-1.49785	-3.40294	0.00231804	0.0491551	-1.57873	-0.880589	-1.49785	-1.86543	0.0742695	0.193582	-4.29826	-1.17564	-1.49785	-2.93244	0.00723643	0.109665	-2.57554	-1.27806	-1.49785	-2.16368	0.0405607	0.719837	-3.73017	-1.098	-1.49785	-2.39426	0.024734	0.0691389	-3.43989	1.98309	-1.49785	2.64952	0.0139701	0.140392	-2.88224
ENSGALG00000039001	FILIP1	-0.417087	-1.76763	-0.869584	0.393058	0.571846	-5.47486	-3.2814	-1.76763	-4.40509	0.000184916	0.0138078	0.725375	-0.465436	-1.76763	-1.12849	0.270158	0.705183	-5.63753	-0.650496	-1.76763	-1.55283	0.133424	0.285433	-4.77798	-0.700744	-1.76763	-1.79056	0.0858633	0.38144	-4.68955	-0.492613	-1.76763	-0.894825	0.37968	0.923321	-5.31617	-0.233409	-1.76763	-0.552003	0.586	0.694434	-5.75704	2.58066	-1.76763	3.37602	0.00247706	0.0890182	-1.50859
ENSGALG00000028376	FGF19	-1.36005	1.44409	-1.76908	0.0894638	0.235042	-4.62236	-3.21022	1.44409	-4.40896	0.000183096	0.0138078	0.716207	-1.92741	1.44409	-3.38135	0.00244474	0.0505693	-1.87579	0.682088	1.44409	1.13755	0.266427	0.449265	-5.59863	-2.21865	1.44409	-4.57907	0.000118541	0.0111683	1.01059	-0.6236	1.44409	-0.835788	0.411438	0.927599	-5.73083	2.04214	1.44409	3.25678	0.00331791	0.0158857	-1.85225	0.991571	1.44409	1.28916	0.20951	0.45192	-5.46069
ENSGALG00000008313	NAPB	-0.0509009	-0.300857	-0.108288	0.914659	0.952839	-5.88393	-1.8802	-0.300857	-4.38846	0.000192941	0.0138189	0.737998	-1.13366	-0.300857	-3.50968	0.00177988	0.0417825	-1.48642	-0.541418	-0.300857	-1.26807	0.216817	0.393494	-5.15366	-0.782293	-0.300857	-2.77352	0.0105016	0.13251	-3.15204	-0.623224	-0.300857	-1.43772	0.163298	0.855714	-4.97807	-0.490517	-0.300857	-1.23541	0.228519	0.352173	-5.28104	1.09791	-0.300857	2.46274	0.0212685	0.160513	-3.4603
ENSGALG00000012888	PHLPP1	-0.139672	1.49724	-0.342831	0.734681	0.838765	-6.00742	-1.5708	1.49724	-4.39408	0.000190192	0.0138189	0.639105	-0.700348	1.49724	-2.34665	0.0274422	0.227414	-4.12548	0.0303423	1.49724	0.0842757	0.933529	0.962321	-6.10174	-0.701916	1.49724	-2.86889	0.00840558	0.118811	-3.1041	-0.511647	1.49724	-1.28217	0.21191	0.88113	-5.27491	0.170014	1.49724	0.528928	0.601666	0.706963	-6.10847	0.868879	1.49724	2.33836	0.0279402	0.179072	-3.86946
ENSGALG00000005886	WSCD1	0.152465	-0.726271	0.356719	0.724389	0.831613	-5.79627	-2.05924	-0.726271	-4.39168	0.000191363	0.0138189	0.800036	-1.43445	-0.726271	-4.57232	0.000120605	0.0076264	1.13801	-0.323253	-0.726271	-0.844612	0.406587	0.585067	-5.54591	-0.520498	-0.726271	-1.81282	0.0822637	0.374941	-4.84684	-0.690077	-0.726271	-1.72875	0.0965733	0.811207	-4.54135	-0.475718	-0.726271	-1.28846	0.209749	0.331248	-5.17158	1.53874	-0.726271	3.20049	0.00380505	0.0957081	-1.84871
ENSGALG00000012196	MCUB	-0.113314	1.66436	-0.53654	0.596476	0.741221	-6.21174	1.11193	1.66436	4.38891	0.000192717	0.0138189	0.632053	0.102224	1.66436	0.469425	0.642961	0.915021	-6.51304	0.426396	1.66436	2.22395	0.0357173	0.119333	-4.10139	0.182361	1.66436	1.02203	0.31686	0.685059	-6.17212	-0.673961	1.66436	-2.20927	0.0368463	0.70566	-3.82098	0.53971	1.66436	3.27051	0.00320853	0.0155302	-2.05003	-0.929571	1.66436	-3.57681	0.00150606	0.078888	-1.20242
ENSGALG00000041577	ITGA4	0.73679	-0.509106	1.51836	0.141859	0.312085	-4.8655	-2.01732	-0.509106	-4.39055	0.000191914	0.0138189	0.7413	-1.9067	-0.509106	-4.36348	0.000205652	0.0106137	0.684768	-0.0607402	-0.509106	-0.13296	0.895323	0.942381	-5.90092	-1.74994	-0.509106	-5.20863	2.38e-05	0.00371422	2.68637	-1.26483	-0.509106	-2.25774	0.0332375	0.689199	-3.61213	-0.797531	-0.509106	-2.01608	0.0550033	0.124118	-4.23021	0.267382	-0.509106	0.53262	0.599146	0.780827	-5.95214
ENSGALG00000017229	FAT3	-0.59421	-1.25861	-1.679	0.105998	0.260595	-4.55848	-1.53351	-1.25861	-4.39843	0.000188088	0.0138189	0.806357	-0.458911	-1.25861	-1.61895	0.118397	0.499971	-5.06762	-1.3662	-1.25861	-4.2509	0.000274109	0.00921729	0.430124	-1.1512	-1.25861	-4.54	0.000130991	0.0119071	1.11443	-0.614229	-1.25861	-1.5148	0.142755	0.844547	-4.66873	-0.771987	-1.25861	-2.36043	0.0266315	0.0729896	-3.47338	0.382308	-1.25861	1.02368	0.316094	0.557523	-5.46383
ENSGALG00000001777	MFSD11	0.997154	1.65151	3.36459	0.00254769	0.0229305	-1.52737	1.12594	1.65151	4.39697	0.000188791	0.0138189	0.652385	0.0814502	1.65151	0.379681	0.707488	0.932031	-6.57603	0.431605	1.65151	1.54594	0.135077	0.287871	-4.90539	-0.111813	1.65151	-0.631131	0.533861	0.820708	-6.51036	0.543722	1.65151	1.9221	0.0664228	0.79009	-4.36982	-0.565549	1.65151	-2.64392	0.0141498	0.0459485	-3.22886	-1.23775	1.65151	-4.68592	9.02e-05	0.0452289	1.45192
ENSGALG00000012644		-1.84704	0.674167	-4.33825	0.000219339	0.00491377	0.642727	-2.57654	0.674167	-4.40039	0.000187151	0.0138189	0.771053	-3.17947	0.674167	-5.94152	3.78e-06	0.00093323	4.45285	-0.78234	0.674167	-2.30684	0.029912	0.107506	-3.97852	-0.756938	0.674167	-2.15552	0.0412599	0.266179	-4.45879	-1.47903	0.674167	-2.45535	0.0216195	0.614361	-3.33206	1.0647	0.674167	2.82267	0.00936626	0.0339313	-2.88028	1.8196	0.674167	3.01351	0.0059687	0.108282	-2.33292
ENSGALG00000013081	VWC2	-1.35381	-1.45309	-2.75054	0.011076	0.0618475	-2.72891	-2.61473	-1.45309	-4.38277	0.000195768	0.0139502	0.775981	-1.76694	-1.45309	-4.12282	0.000379865	0.0158236	0.139118	-0.567537	-1.45309	-1.37091	0.182965	0.35252	-5.03682	-2.39706	-1.45309	-5.62697	8.29e-06	0.00187617	3.67092	-1.72893	-1.45309	-2.77775	0.0103989	0.520322	-2.64011	0.786276	-1.45309	1.84698	0.076993	0.158456	-4.38006	0.217671	-1.45309	0.327402	0.746175	0.873013	-5.68908
ENSGALG00000006242	PABPN1L	-1.17403	-2.45326	-2.39283	0.0248118	0.105422	-3.40002	-3.57398	-2.45326	-4.38018	0.000197067	0.0139718	0.61246	0.155459	-2.45326	0.262063	0.795487	0.956099	-5.89656	-1.40978	-2.45326	-3.2085	0.00373177	0.03009	-1.81129	-0.314836	-2.45326	-0.758028	0.455741	0.779791	-5.86418	0.645293	-2.45326	0.842024	0.408006	0.926604	-5.11945	-0.235757	-2.45326	-0.524514	0.604685	0.70939	-5.73	3.25915	-2.45326	3.93889	0.000605952	0.0709319	-0.457631
ENSGALG00000007144	SIK3	-0.392269	-0.0386501	-0.971195	0.341043	0.527091	-5.49735	-1.75273	-0.0386501	-4.37657	0.000198889	0.0140255	0.718115	0.111806	-0.0386501	0.378215	0.708563	0.932451	-6.46712	-1.1109	-0.0386501	-2.98195	0.0064347	0.0420937	-2.30898	0.0106595	-0.0386501	0.0427626	0.966241	0.991364	-6.58167	-0.402963	-0.0386501	-0.967029	0.34308	0.914231	-5.44881	-0.718631	-0.0386501	-2.04721	0.0516242	0.118202	-4.14422	1.76339	-0.0386501	4.34434	0.000215952	0.0672487	0.687916
ENSGALG00000037164	ZFHX4	0.901345	-0.228267	2.1562	0.0412018	0.145361	-3.90117	-1.72615	-0.228267	-4.37474	0.000199822	0.0140255	0.689035	-1.47563	-0.228267	-4.30501	0.000238764	0.011631	0.487657	-0.622082	-0.228267	-1.51427	0.142889	0.298331	-4.84549	-0.851243	-0.228267	-3.1807	0.00399224	0.0822952	-2.2604	-1.55504	-0.228267	-3.0716	0.00519403	0.455711	-2.08007	-1.52343	-0.228267	-4.42915	0.000173891	0.00194509	0.889166	0.874903	-0.228267	2.12344	0.0441158	0.215334	-4.1151
ENSGALG00000040880	EDN3	-0.556171	0.391337	-1.37818	0.180739	0.361722	-5.16558	-2.1007	0.391337	-4.37229	0.000201075	0.0140433	0.726432	-0.245773	0.391337	-0.729205	0.472864	0.847283	-6.26666	-0.461434	0.391337	-1.30549	0.203983	0.378472	-5.29899	0.276022	0.391337	0.992156	0.330923	0.696589	-6.10542	-0.858304	0.391337	-1.75516	0.0918649	0.805286	-4.47631	0.0947374	0.391337	0.28497	0.778088	0.845811	-6.16614	2.37673	0.391337	4.91398	5.04e-05	0.0340763	2.01629
ENSGALG00000009068		0.529017	0.822045	1.33488	0.194319	0.377603	-5.28076	-1.75938	0.822045	-4.36514	0.000204782	0.0142313	0.611531	0.0425352	0.822045	0.129432	0.898084	0.980792	-6.60312	-0.188605	0.822045	-0.503585	0.619099	0.758038	-5.98452	-0.0447703	0.822045	-0.16943	0.866865	0.961828	-6.68664	-0.729439	0.822045	-1.56669	0.13015	0.837327	-4.82033	-0.717622	0.822045	-2.3343	0.0281873	0.0760617	-3.86183	1.71461	0.822045	4.14467	0.000359324	0.0704969	0.172545
ENSGALG00000041553	TMEM74	-0.644385	0.709903	-1.65547	0.11072	0.267425	-4.67698	-1.34718	0.709903	-4.35907	0.00020798	0.0143119	0.578659	-0.983671	0.709903	-3.72812	0.00103125	0.0296654	-1.00962	0.546263	0.709903	1.6892	0.104005	0.242449	-4.70768	-0.686912	0.709903	-3.20185	0.00379256	0.0795814	-2.30845	-0.915876	0.709903	-2.52521	0.0185043	0.583739	-3.23264	1.19065	0.709903	3.90966	0.000652488	0.00495544	-0.320607	0.660263	0.709903	2.05263	0.0510547	0.229827	-4.35705
ENSGALG00000043172		-0.90584	0.45707	-2.07176	0.0490904	0.161996	-3.99356	-1.51012	0.45707	-4.35981	0.000207587	0.0143119	0.608049	-1.12053	0.45707	-3.98626	0.000537409	0.0198708	-0.386203	0.125924	0.45707	0.350336	0.729113	0.840059	-5.92842	-0.758351	0.45707	-3.17388	0.00405881	0.0830402	-2.33644	-0.147549	0.45707	-0.406148	0.688197	0.965256	-5.94656	1.03176	0.45707	2.88865	0.0080239	0.0304349	-2.53945	0.751768	0.45707	2.08343	0.0479253	0.222587	-4.26093
ENSGALG00000010997	DFNA5	-0.344025	2.08924	-1.63958	0.114007	0.272786	-5.00386	1.01317	2.08924	4.34458	0.000215818	0.0147788	0.522604	0.370558	2.08924	1.9058	0.0686021	0.378701	-4.92483	-0.360398	2.08924	-1.89973	0.0694303	0.185227	-4.61222	0.411088	2.08924	2.57882	0.0164025	0.167826	-3.71593	0.0427672	2.08924	0.165122	0.870218	0.984644	-6.04053	-0.0163732	2.08924	-0.0969573	0.923558	0.949665	-6.44494	-0.602083	2.08924	-2.51165	0.0190745	0.153552	-3.53244
ENSGALG00000046374		0.0587596	-1.1025	0.0649742	0.948727	0.973128	-5.84587	-5.65263	-1.1025	-4.30954	0.000236019	0.0148269	0.567965	-0.107549	-1.1025	-0.171441	0.8653	0.975693	-6.47348	-1.17711	-1.1025	-1.37369	0.182111	0.351598	-4.96065	-1.363	-1.1025	-2.79641	0.00995765	0.129909	-3.15474	-0.53686	-1.1025	-0.565022	0.577251	0.957043	-5.62663	-1.23587	-1.1025	-1.47297	0.153627	0.263387	-4.87995	4.28963	-1.1025	3.21462	0.00367663	0.0942772	-1.79814
ENSGALG00000009693	CPXM2	0.107415	-0.170313	0.164566	0.87065	0.927751	-6.05285	-3.55605	-0.170313	-4.33168	0.000223048	0.0148269	0.644352	-2.26991	-0.170313	-3.441	0.00211009	0.0464599	-1.51316	-0.673921	-0.170313	-1.09947	0.282364	0.465402	-5.4688	-1.78615	-0.170313	-3.8471	0.000764236	0.0324441	-0.701916	-1.99739	-0.170313	-2.2118	0.03665	0.70566	-3.67475	-0.781336	-0.170313	-1.46339	0.15621	0.266261	-5.18945	1.7699	-0.170313	2.05239	0.0510799	0.229827	-4.1082
ENSGALG00000006638	GRIK4	0.0840071	-1.11173	0.221584	0.826494	0.899972	-5.8623	-2.30162	-1.11173	-4.3335	0.000222014	0.0148269	0.648047	-1.39704	-1.11173	-4.2697	0.000261271	0.0122666	0.461121	-0.924709	-1.11173	-2.61771	0.0150194	0.0690155	-3.00646	-0.169771	-1.11173	-0.561941	0.579315	0.84618	-6.11286	-0.40202	-1.11173	-0.998671	0.32782	0.910954	-5.34133	-1.00872	-1.11173	-3.05407	0.0054171	0.0227272	-2.16894	2.13185	-1.11173	3.96725	0.000563939	0.0709319	-0.220793
ENSGALG00000015414	NSUN3	0.0887197	1.67756	0.23353	0.817311	0.894543	-6.21599	1.78231	1.67756	4.32793	0.000225194	0.0148269	0.491621	0.853033	1.67756	2.39087	0.0249184	0.215778	-3.98377	-0.0183636	1.67756	-0.0527024	0.958401	0.976351	-6.24674	0.839126	1.67756	2.9426	0.00706451	0.108181	-2.91027	0.669815	1.67756	1.42417	0.167145	0.857281	-5.05979	-0.107083	1.67756	-0.36523	0.718107	0.801039	-6.38252	-0.943186	1.67756	-2.25532	0.0334097	0.192958	-4.02525
ENSGALG00000020716	C1orf228	-0.25783	-1.90608	-0.528963	0.601642	0.744647	-5.69302	-2.8587	-1.90608	-4.32623	0.000226174	0.0148269	0.621558	0.257169	-1.90608	0.565342	0.577037	0.894766	-6.01906	-1.44192	-1.90608	-3.18523	0.00394866	0.0310262	-1.8553	-1.12002	-1.90608	-2.91682	0.00750837	0.11225	-2.59289	0.118666	-1.90608	0.197257	0.845271	0.98212	-5.59373	-1.18409	-1.90608	-2.59337	0.0158718	0.0496897	-3.03826	1.73868	-1.90608	2.51732	0.018834	0.152722	-3.12527
ENSGALG00000001695	GABRA6	-0.410759	-2.45723	-0.660227	0.515333	0.679528	-5.62141	2.73425	-2.45723	4.32366	0.000227662	0.0148269	0.634525	1.29598	-2.45723	1.8151	0.0819022	0.416876	-4.48107	-1.47761	-2.45723	-2.59581	0.0157843	0.0710875	-3.02956	0.817224	-2.45723	1.28887	0.209608	0.577749	-5.19335	-0.178598	-2.45723	-0.163721	0.871308	0.984644	-5.31346	-1.06686	-2.45723	-1.85267	0.0761443	0.157078	-4.32739	-1.91702	-2.45723	-3.13686	0.004439	0.0990694	-2.02018
ENSGALG00000003101	PLPBP	0.223192	2.58569	0.698763	0.491351	0.658506	-6.12927	1.72456	2.58569	4.31385	0.000233435	0.0148269	0.462406	-0.038723	2.58569	-0.12002	0.905457	0.982391	-6.65575	0.522202	2.58569	1.7656	0.0900587	0.220559	-4.88914	0.189713	2.58569	0.716274	0.480667	0.792222	-6.47188	0.606249	2.58569	1.42054	0.168188	0.858685	-5.11326	0.29901	2.58569	1.21975	0.234296	0.35891	-5.85009	-1.53485	2.58569	-3.73028	0.00102567	0.0730291	-0.827612
ENSGALG00000043240	ARPP21	0.311365	0.744426	0.950322	0.351328	0.535209	-5.67147	-1.48133	0.744426	-4.33854	0.000219173	0.0148269	0.571911	-0.512377	0.744426	-1.81144	0.0824828	0.417953	-4.98079	-0.0691906	0.744426	-0.229366	0.820509	0.897121	-6.08551	-0.00472797	0.744426	-0.0209498	0.983457	0.996107	-6.64557	-0.507268	0.744426	-1.31366	0.201257	0.879593	-5.12253	-0.380556	0.744426	-1.51511	0.142677	0.249396	-5.21758	1.4766	0.744426	4.23555	0.000285047	0.0704969	0.404451
ENSGALG00000027170		-0.411991	-1.91708	-0.950799	0.351091	0.535021	-5.39739	-2.4145	-1.91708	-4.30985	0.00023583	0.0148269	0.596886	-0.82458	-1.91708	-1.83857	0.078263	0.406458	-4.51578	-0.735223	-1.91708	-1.91896	0.0668384	0.181137	-4.22495	-0.789215	-1.91708	-2.345	0.0275403	0.217006	-3.75409	0.181301	-1.91708	0.345965	0.732354	0.966707	-5.56852	-0.323232	-1.91708	-0.829031	0.415176	0.545052	-5.54855	1.62529	-1.91708	2.8009	0.00985401	0.126533	-2.6089
ENSGALG00000010752	CDCP2	-0.528391	-1.36233	-0.95195	0.350519	0.534547	-5.4102	-3.47489	-1.36233	-4.31927	0.000230226	0.0148269	0.582758	-0.531225	-1.36233	-1.2301	0.230465	0.662671	-5.62052	-1.39097	-1.36233	-2.75083	0.0110686	0.0578706	-2.73561	0.10757	-1.36233	0.290715	0.773742	0.930541	-6.34584	-0.525518	-1.36233	-0.882693	0.386072	0.925789	-5.38509	-0.86258	-1.36233	-1.69826	0.102261	0.195312	-4.57055	3.58246	-1.36233	4.44703	0.000166128	0.0629151	0.729147
ENSGALG00000008080	C1QTNF4	-0.70512	1.65011	-1.08661	0.287896	0.476534	-5.55916	-2.6718	1.65011	-4.31467	0.000232949	0.0148269	0.45304	-2.10259	1.65011	-4.12814	0.000374758	0.015751	-0.085286	0.407798	1.65011	0.752501	0.458996	0.630037	-5.94537	-2.21935	1.65011	-5.16823	2.64e-05	0.00401973	2.46613	-1.51876	1.65011	-2.24458	0.0341839	0.6968	-3.81861	1.11292	1.65011	2.15799	0.0410474	0.0998136	-4.16858	0.452449	1.65011	0.691275	0.495961	0.70863	-6.08293
ENSGALG00000025817	NHLH1	-0.924387	0.443779	-1.26409	0.218217	0.403018	-5.23195	-4.16491	0.443779	-4.30511	0.000238701	0.0148269	0.601557	-1.19134	0.443779	-2.31836	0.0291773	0.233918	-4.14281	-0.16464	0.443779	-0.270873	0.788782	0.878106	-6.04766	-1.12858	0.443779	-2.49698	0.0197095	0.182869	-3.79049	-0.750209	0.443779	-1.09329	0.285015	0.901038	-5.4471	0.759746	0.443779	1.25734	0.220609	0.343529	-5.36464	3.03633	0.443779	3.06455	0.00528269	0.106719	-2.12083
ENSGALG00000020984	FAM163A	-0.657673	1.52347	-1.28676	0.210332	0.394946	-5.23153	-1.82468	1.52347	-4.30755	0.00023722	0.0148269	0.42416	-1.35682	1.52347	-3.84328	0.000771644	0.0243972	-0.784803	0.177337	1.52347	0.412581	0.68354	0.80689	-6.01802	-0.875175	1.52347	-3.03068	0.00572884	0.0964286	-2.75215	-1.62799	1.52347	-3.38809	0.00240452	0.369781	-1.47742	0.835009	1.52347	2.03206	0.0532452	0.121124	-4.28394	0.949504	1.52347	2.15459	0.0413402	0.209205	-4.21505
ENSGALG00000003016	MASP2	-0.685007	-2.8707	-1.52225	0.140887	0.310873	-4.76971	-3.21029	-2.8707	-4.31071	0.000235314	0.0148269	0.466738	-0.854485	-2.8707	-1.44839	0.160321	0.572668	-4.89087	-1.47212	-2.8707	-3.5271	0.00170447	0.0196448	-1.13994	-1.35066	-2.8707	-3.1056	0.00478644	0.0888784	-2.07809	-0.129543	-2.8707	-0.172654	0.864357	0.984644	-5.34311	-0.787114	-2.8707	-1.85773	0.0753967	0.156135	-4.30188	1.85962	-2.8707	2.38224	0.0253935	0.171464	-3.3211
ENSGALG00000043262	KCNIP3	-1.00645	-0.388817	-1.72553	0.097161	0.247271	-4.62145	-3.8073	-0.388817	-4.31528	0.000232584	0.0148269	0.614981	-0.00977814	-0.388817	-0.0211175	0.983325	0.997897	-6.50413	-1.27416	-0.388817	-2.48633	0.0201827	0.0824336	-3.34674	-0.382709	-0.388817	-0.972375	0.340468	0.702143	-6.06638	-0.28315	-0.388817	-0.441457	0.662795	0.965256	-5.77949	-0.267707	-0.388817	-0.515193	0.611085	0.714867	-5.92404	3.42459	-0.388817	3.8345	0.000788943	0.0709722	-0.491023
ENSGALG00000011320		-0.920008	-1.97693	-1.75364	0.0921302	0.239448	-4.45019	-3.52265	-1.97693	-4.33683	0.000220134	0.0148269	0.574463	-0.979599	-1.97693	-1.91656	0.0671572	0.374405	-4.43844	-1.14443	-1.97693	-2.44313	0.0222118	0.0880818	-3.3217	-1.19545	-1.97693	-2.73463	0.0114908	0.13915	-2.93496	-0.947291	-1.97693	-1.35121	0.189105	0.867981	-4.76498	-0.224423	-1.97693	-0.469888	0.642635	0.739655	-5.75886	2.3272	-1.97693	2.75552	0.0109491	0.129472	-2.68078
ENSGALG00000044199		-0.796406	-1.98242	-1.78472	0.0868293	0.231512	-4.40536	-2.98465	-1.98242	-4.3279	0.00022521	0.0148269	0.557588	-0.00740412	-1.98242	-0.0159257	0.987424	0.99832	-6.06824	-1.49591	-1.98242	-3.69494	0.00112083	0.0161757	-0.778631	-0.279438	-1.98242	-0.762325	0.45322	0.778074	-5.88777	-0.0217402	-1.98242	-0.0344977	0.972763	0.996581	-5.49233	-0.699502	-1.98242	-1.69314	0.103243	0.196653	-4.5602	2.70521	-1.98242	3.86534	0.000729849	0.0709722	-0.537659
ENSGALG00000037286	VIL1	-0.990762	-2.32559	-1.96364	0.0611413	0.18594	-4.1285	-3.60986	-2.32559	-4.31769	0.000231158	0.0148269	0.481468	-1.04785	-2.32559	-2.00865	0.0558385	0.338355	-4.23886	-1.10455	-2.32559	-2.42167	0.0232887	0.0905595	-3.35474	-0.965149	-2.32559	-2.08835	0.0474414	0.289612	-4.09853	-0.454305	-2.32559	-0.675053	0.506031	0.943556	-5.33946	-0.113792	-2.32559	-0.245118	0.808429	0.866579	-5.82462	2.64471	-2.32559	3.05341	0.00542561	0.107426	-2.15221
ENSGALG00000005620		-0.655936	1.8108	-2.36393	0.026429	0.109764	-3.81509	1.4324	1.8108	4.31999	0.000229807	0.0148269	0.46715	0.62621	1.8108	2.15552	0.0412602	0.285607	-4.43024	-0.68135	1.8108	-2.7347	0.011489	0.0591492	-3.08875	-0.0301985	1.8108	-0.129374	0.898129	0.972358	-6.68126	0.992264	1.8108	2.627	0.0147055	0.563931	-3.06591	-0.0254143	1.8108	-0.109144	0.913987	0.944052	-6.46564	-1.46259	1.8108	-4.28796	0.000249379	0.0688439	0.492384
ENSGALG00000031183		-1.13701	-3.16394	-2.51525	0.0189213	0.0877934	-3.1758	-3.28935	-3.16394	-4.30629	0.000237982	0.0148269	0.44443	-2.94148	-3.16394	-4.97685	4.29e-05	0.00421439	2.0344	-1.70546	-3.16394	-4.16928	0.00033749	0.00996366	0.253805	-1.07171	-3.16394	-2.27729	0.0318752	0.235012	-3.68236	-2.55258	-3.16394	-3.1498	0.00430235	0.443568	-2.16773	-0.568448	-3.16394	-1.35905	0.186643	0.303638	-5.00284	2.21764	-3.16394	2.7763	0.0104339	0.1283	-2.655
ENSGALG00000003842	GHRH	-1.33358	-2.10289	-2.93867	0.00713049	0.0458114	-2.37538	-2.59592	-2.10289	-4.31183	0.000234644	0.0148269	0.610732	-2.61985	-2.10289	-4.84673	5.98e-05	0.00528202	1.83775	-1.87024	-2.10289	-4.67516	9.27e-05	0.00546355	1.41488	-3.05652	-2.10289	-6.52849	8.98e-07	0.000340806	5.56515	-2.05506	-2.10289	-2.75762	0.0108959	0.520322	-2.71277	-0.536657	-2.10289	-1.28164	0.212092	0.334121	-5.14987	-0.460598	-2.10289	-0.662741	0.513749	0.721505	-5.48471
ENSGALG00000012598	NAA35	0.0189554	1.93614	0.0753062	0.940589	0.968745	-6.24663	1.16638	1.93614	4.30306	0.000239953	0.014839	0.422913	0.463706	1.93614	2.05105	0.0512201	0.32335	-4.66848	0.452236	1.93614	1.99504	0.0573975	0.163433	-4.42551	0.134569	1.93614	0.724347	0.475787	0.789211	-6.45436	0.53746	1.93614	1.79961	0.0843831	0.797061	-4.5656	0.433281	1.93614	2.2654	0.0326978	0.084626	-4.1105	-1.03181	1.93614	-3.7002	0.00110614	0.0739786	-0.910642
ENSGALG00000043396		-0.899981	1.78651	-1.55955	0.131827	0.298113	-4.96825	-2.34537	1.78651	-4.30056	0.000241491	0.0148686	0.42301	0.820503	1.78651	1.82856	0.0797973	0.41093	-5.05304	0.356241	1.78651	0.750785	0.460009	0.630995	-5.945	0.554195	1.78651	1.53208	0.138452	0.481802	-5.59302	0.887319	1.78651	1.50256	0.14587	0.84811	-5.00292	1.25622	1.78651	2.71241	0.0120949	0.0409227	-3.06706	2.89956	1.78651	5.12488	2.95e-05	0.0295352	2.51484
ENSGALG00000003288	TARS	-0.552865	3.1679	-2.0634	0.04994	0.163799	-4.55054	1.78324	3.1679	4.29702	0.00024368	0.0149379	0.440943	0.377203	3.1679	1.16524	0.255259	0.692337	-5.98633	0.223789	3.1679	0.910719	0.371411	0.551548	-6.13715	0.543171	3.1679	2.06534	0.0497419	0.297265	-4.72704	0.389159	3.1679	0.910938	0.371298	0.920802	-5.66697	0.776654	3.1679	3.37414	0.00248852	0.0129817	-1.88955	-1.24007	3.1679	-2.88646	0.00806539	0.117712	-2.70679
ENSGALG00000029709	INPP4A	0.953037	1.91844	2.22602	0.0355611	0.13298	-3.85053	-1.58431	1.91844	-4.29307	0.000246149	0.0150237	0.382789	-0.611153	1.91844	-1.97266	0.0600449	0.351169	-4.82396	0.666989	1.91844	1.67188	0.107408	0.24777	-4.75247	-0.854253	1.91844	-3.37351	0.00249241	0.062368	-1.96721	-0.495008	1.91844	-1.20269	0.240713	0.886371	-5.37855	-0.286048	1.91844	-0.940424	0.356278	0.487069	-5.90671	0.730055	1.91844	1.90124	0.069223	0.266363	-4.66446
ENSGALG00000014910	COLEC12	0.10514	0.711771	0.202768	0.841008	0.908789	-6.05395	-2.07022	0.711771	-4.28895	0.000248752	0.0151168	0.410581	-2.07689	0.711771	-4.74932	7.67e-05	0.00591761	1.52649	-0.199138	0.711771	-0.422589	0.67632	0.801738	-5.99976	-2.38158	0.711771	-6.56698	8.19e-07	0.000328319	5.89978	-1.68992	0.711771	-2.80876	0.00967507	0.520322	-2.64572	-0.304278	0.711771	-0.743414	0.464376	0.591875	-5.9825	-0.311362	0.711771	-0.58863	0.561555	0.755811	-6.08031
ENSGALG00000030626	FZD6	-0.022742	2.3746	-0.0513546	0.959464	0.978706	-6.19696	2.00457	2.3746	4.27702	0.000256439	0.0152103	0.380457	1.45607	2.3746	3.81604	0.000826535	0.0256701	-0.82958	0.171504	2.3746	0.431615	0.669836	0.797196	-6.13128	0.945037	2.3746	3.08622	0.00501489	0.0908375	-2.6189	1.70507	2.3746	3.41162	0.00226895	0.367513	-1.4288	0.194246	2.3746	0.569154	0.574488	0.684897	-6.24278	-1.05953	2.3746	-2.19681	0.0378298	0.201766	-4.10421
ENSGALG00000010820	CHGA	-0.265958	0.612344	-0.287004	0.776548	0.865792	-5.87638	-4.35839	0.612344	-4.27648	0.000256791	0.0152103	0.5198	-2.59375	0.612344	-4.35392	0.000210737	0.0106799	0.490207	0.985014	0.612344	1.26748	0.217026	0.393726	-5.24447	-1.98464	0.612344	-3.77545	0.000915538	0.0359003	-0.92213	-1.51095	0.612344	-1.94763	0.0631318	0.784124	-4.32657	1.25097	0.612344	1.7834	0.0870491	0.172998	-4.65527	2.37375	0.612344	2.2421	0.034365	0.194529	-3.76787
ENSGALG00000004613		0.24884	-0.569873	0.835672	0.411501	0.589154	-5.58667	-1.27334	-0.569873	-4.27975	0.000254657	0.0152103	0.499104	-0.212236	-0.569873	-0.830985	0.414093	0.816695	-6.01318	-0.444552	-0.569873	-1.6109	0.120148	0.266452	-4.72711	-0.70066	-0.569873	-3.28398	0.00310461	0.0707075	-1.91229	0.0825209	-0.569873	0.245144	0.808409	0.978282	-5.75158	-0.693393	-0.569873	-2.82058	0.00941211	0.0340446	-2.69527	0.572677	-0.569873	1.84075	0.0779315	0.279278	-4.51278
ENSGALG00000030101	CSDC2	0.539475	1.61698	1.01949	0.318038	0.503892	-5.57594	2.08476	1.61698	4.27952	0.000254808	0.0152103	0.378775	0.960375	1.61698	2.40549	0.0241321	0.213223	-3.99542	0.504351	1.61698	1.04424	0.306679	0.490504	-5.56066	0.517118	1.61698	1.51011	0.143942	0.48963	-5.55744	0.5771	1.61698	1.09598	0.283855	0.900903	-5.4782	-0.0351239	1.61698	-0.0905186	0.928619	0.953005	-6.32748	-1.56764	1.61698	-3.16911	0.00410597	0.0976643	-2.12451
ENSGALG00000009719	PCDH10	-0.828781	-1.01363	-1.6399	0.11394	0.272786	-4.65081	-2.50283	-1.01363	-4.28373	0.000252088	0.0152103	0.551414	-1.82015	-1.01363	-4.26398	0.000265111	0.0123642	0.445857	-1.21822	-1.01363	-2.72815	0.011664	0.0596717	-2.80651	-1.38933	-1.01363	-3.74661	0.00098443	0.0371486	-0.791785	-1.05035	-1.01363	-1.93444	0.0648142	0.787515	-4.14739	-0.38944	-1.01363	-0.870845	0.392382	0.522687	-5.57848	1.1135	-1.01363	1.79574	0.0850131	0.289766	-4.42545
ENSGALG00000043765		0.790808	-0.122556	2.58723	0.0160936	0.0791596	-3.09642	-1.23995	-0.122556	-4.28187	0.000253282	0.0152103	0.475385	0.238671	-0.122556	0.985315	0.334203	0.759517	-5.9709	0.0266684	-0.122556	0.0929866	0.926679	0.95892	-5.918	-0.0765397	-0.122556	-0.391967	0.698507	0.897352	-6.46272	0.260347	-0.122556	0.810381	0.425606	0.929612	-5.55499	-0.76414	-0.122556	-3.12738	0.00454174	0.0199235	-2.07424	1.16341	-0.122556	3.95697	0.000578833	0.0709319	-0.226243
ENSGALG00000031021	ERICH1	-0.067374	-0.890572	-0.211496	0.834268	0.905058	-5.92005	-1.60242	-0.890572	-4.27304	0.000259054	0.015217	0.519522	-0.252922	-0.890572	-0.810903	0.425312	0.824801	-5.9269	-0.288487	-0.890572	-1.00815	0.323339	0.507835	-5.48159	-0.230971	-0.890572	-0.960493	0.346291	0.706233	-5.92325	0.126944	-0.890572	0.318338	0.752955	0.971506	-5.6628	-0.221113	-0.890572	-0.850024	0.40363	0.533989	-5.73761	1.37145	-0.890572	3.59932	0.00142383	0.0786957	-0.990143
ENSGALG00000013861	TNFAIP3	-0.645644	-1.2921	-1.55532	0.132831	0.299835	-4.74537	-2.02487	-1.2921	-4.27301	0.000259073	0.015217	0.527533	-0.0796727	-1.2921	-0.226722	0.822541	0.963909	-6.26306	-1.02724	-1.2921	-2.78595	0.0102029	0.0549977	-2.67864	0.0257986	-1.2921	0.0948098	0.925245	0.980959	-6.40932	-0.4936	-1.2921	-0.994248	0.329924	0.911435	-5.21216	-0.381592	-1.2921	-1.03733	0.30982	0.440119	-5.40358	2.05066	-1.2921	4.30158	0.00024086	0.0688439	0.570664
ENSGALG00000031866		-0.425036	-0.747434	-0.774678	0.446021	0.620171	-5.5581	-2.23909	-0.747434	-4.27025	0.000260904	0.0152607	0.48963	-1.85333	-0.747434	-4.42885	0.000174026	0.00943236	0.81399	-0.180957	-0.747434	-0.383696	0.704549	0.821671	-5.83451	-1.44761	-0.747434	-4.11777	0.000384782	0.021266	0.0373301	-1.0519	-0.747434	-1.96952	0.0604248	0.769511	-4.13219	0.24408	-0.747434	0.521376	0.606836	0.710931	-5.81409	0.791479	-0.747434	1.41153	0.170797	0.405419	-5.07676
ENSGALG00000003106	TOX2	-0.504039	0.62374	-0.824538	0.417674	0.595079	-5.61756	-2.16594	0.62374	-4.26609	0.000263693	0.0153599	0.369412	-1.64701	0.62374	-3.95044	0.00058849	0.0208091	-0.478039	0.0294043	0.62374	0.0563385	0.955534	0.97491	-6.01302	-2.25085	0.62374	-5.96645	3.55e-06	0.00108486	4.47922	-0.807648	0.62374	-1.48574	0.150238	0.851993	-4.9911	0.533444	0.62374	1.08157	0.290089	0.419345	-5.53691	-0.0849127	0.62374	-0.152895	0.879747	0.944043	-6.21818
ENSGALG00000034487	IMPA1	0.0701771	2.60937	0.262588	0.795087	0.878755	-6.26991	1.31271	2.60937	4.25884	0.000268615	0.0153911	0.321578	0.641002	2.60937	2.53213	0.0182197	0.182547	-3.74851	0.804017	2.60937	3.32039	0.0028398	0.0257898	-1.77067	0.213769	2.60937	1.04206	0.307667	0.675888	-6.19306	0.929328	2.60937	2.78548	0.0102138	0.520322	-2.7717	0.73384	2.60937	3.65223	0.00124742	0.00788439	-1.14652	-1.09894	2.60937	-3.45733	0.00202657	0.087	-1.46755
ENSGALG00000006560	SEMA3A	0.815973	0.490181	1.27311	0.215053	0.399683	-5.26329	-2.50846	0.490181	-4.2634	0.000265503	0.0153911	0.365323	-3.3472	0.490181	-5.37427	1.57e-05	0.00231333	3.1094	-0.0557338	0.490181	-0.0911371	0.928133	0.959506	-5.99604	-2.52993	0.490181	-5.85253	4.72e-06	0.00124935	4.20256	-1.93477	0.490181	-2.65543	0.0137831	0.557633	-2.93808	-0.871706	0.490181	-1.79491	0.0851482	0.170418	-4.73945	-0.0214701	0.490181	-0.0332985	0.973709	0.989811	-6.22337
ENSGALG00000030920		1.3298	-1.7476	1.87759	0.0725212	0.206376	-4.32528	-5.33742	-1.7476	-4.25936	0.000268259	0.0153911	0.381786	1.5648	-1.7476	2.075	0.0487641	0.313439	-4.17443	0.218621	-1.7476	0.327401	0.746175	0.850159	-5.83393	-0.292947	-1.7476	-0.627053	0.536486	0.822239	-6.27708	1.45713	-1.7476	1.57056	0.129247	0.835393	-4.57208	-1.11118	-1.7476	-1.86829	0.0738557	0.153742	-4.4323	5.04447	-1.7476	3.99955	0.000519597	0.0708349	-0.302422
ENSGALG00000032453	PMP2	-1.25543	2.37865	-2.56451	0.0169404	0.0816241	-3.3647	-2.24385	2.37865	-4.26028	0.000267629	0.0153911	0.30046	-0.910707	2.37865	-2.05137	0.0511862	0.32335	-4.68426	1.03848	2.37865	2.61947	0.0149597	0.0689067	-3.35192	-1.37253	2.37865	-3.80388	0.000852259	0.0343793	-0.942974	-0.382892	2.37865	-0.649209	0.522307	0.947525	-5.86364	2.29391	2.37865	5.67982	7.26e-06	0.000215426	3.83062	0.871317	2.37865	1.5909	0.124591	0.345021	-5.15215
ENSGALG00000030002	KRT18	-0.429851	-2.32036	-0.988223	0.332806	0.519045	-5.416	-3.29884	-2.32036	-4.25195	0.000273375	0.0154659	0.333943	-3.66157	-2.32036	-6.51954	9.18e-07	0.000378986	5.39141	0.00679489	-2.32036	0.0182176	0.985614	0.991548	-5.94214	-0.852378	-2.32036	-1.86099	0.0749182	0.361286	-4.4179	-3.21312	-2.32036	-4.11488	0.000387626	0.170047	-0.484271	0.436646	-2.32036	1.23631	0.228188	0.35178	-5.3005	2.44646	-2.32036	3.04434	0.00554478	0.108282	-2.17325
ENSGALG00000046187	PARP12	0.547501	-0.278718	2.09032	0.047249	0.158756	-3.98092	-1.01121	-0.278718	-4.25166	0.000273579	0.0154659	0.397858	0.076326	-0.278718	0.372305	0.712901	0.933206	-6.36531	0.346121	-0.278718	1.46415	0.156001	0.317151	-4.93666	-0.205906	-0.278718	-1.23111	0.230092	0.598979	-5.76201	-0.28255	-0.278718	-0.97784	0.337812	0.914231	-5.34926	-0.20138	-0.278718	-0.959561	0.34675	0.477458	-5.62857	0.805302	-0.278718	3.31596	0.00287086	0.0905314	-1.69548
ENSGALG00000031934	TES	0.887001	2.87295	3.97988	0.000546177	0.00849084	-0.322764	1.30743	2.87295	4.25059	0.000274327	0.0154659	0.300738	0.877385	2.87295	3.47236	0.00195251	0.0444236	-1.66305	-0.0534906	2.87295	-0.24756	0.80656	0.889167	-6.39991	0.693607	2.87295	3.37866	0.00246102	0.061803	-1.9484	0.357123	2.87295	1.07486	0.293022	0.901038	-5.51105	-0.940491	2.87295	-5.33377	1.73e-05	0.000389098	2.89952	-0.613825	2.87295	-1.93529	0.0647044	0.257904	-4.58435
ENSGALG00000034585	CP49	-3.64764	1.77976	-9.03365	3.15e-09	6.32e-06	11.0025	-1.93491	1.77976	-4.2513	0.000273831	0.0154659	0.27796	-2.58565	1.77976	-6.56613	8.2e-07	0.00035983	5.88544	-1.81073	1.77976	-6.36945	1.32e-06	0.000639498	5.43759	-2.91564	1.77976	-8.70972	6.25e-09	6.74e-06	10.621	-2.79822	1.77976	-5.0499	3.56e-05	0.0393718	2.29211	1.8369	1.77976	4.71279	8.42e-05	0.00118355	1.52824	-0.980727	1.77976	-2.00611	0.0561263	0.239265	-4.46249
ENSGALG00000038856		-1.22805	-1.39695	-1.90197	0.0691235	0.200568	-4.22754	-4.15338	-1.39695	-4.24788	0.000276225	0.0155106	0.398467	-1.30531	-1.39695	-2.20069	0.0375209	0.270428	-3.99387	0.0987148	-1.39695	0.184254	0.855347	0.918134	-5.90266	-0.996733	-1.39695	-2.18817	0.0385259	0.255952	-4.12498	-0.202578	-1.39695	-0.277282	0.783915	0.974256	-5.64897	1.32677	-1.39695	2.41397	0.0236866	0.0670524	-3.41873	3.15664	-1.39695	3.14641	0.00433777	0.0990694	-1.9468
ENSGALG00000012965		-0.192018	0.305374	-0.459664	0.649854	0.779447	-5.83889	1.43934	0.305374	4.24125	0.000280937	0.0157123	0.297348	0.724888	0.305374	2.21357	0.0365129	0.265717	-4.20399	-0.0693771	0.305374	-0.188018	0.852427	0.916126	-5.96358	-0.461658	0.305374	-1.63709	0.11453	0.442426	-5.19735	1.04421	0.305374	2.49532	0.0197825	0.593391	-3.25744	0.122641	0.305374	0.365514	0.717898	0.80091	-6.03827	-1.901	0.305374	-5.38445	1.53e-05	0.0272993	3.13852
ENSGALG00000008747	ITGA8	0.346661	-0.379141	0.678104	0.504128	0.669828	-5.71735	-2.25201	-0.379141	-4.23661	0.000284283	0.0158364	0.40293	-1.84537	-0.379141	-3.96109	0.000572822	0.0206451	-0.276714	-0.558687	-0.379141	-1.15886	0.257803	0.439578	-5.28611	-1.10801	-0.379141	-3.24496	0.00341487	0.0752234	-2.0658	-0.966826	-0.379141	-1.66515	0.108757	0.820508	-4.55778	-0.905348	-0.379141	-2.16112	0.0407792	0.0992989	-3.98235	1.144	-0.379141	2.04721	0.051624	0.231384	-4.15475
ENSGALG00000011962		-1.02139	0.232328	-1.96284	0.0612391	0.186046	-4.34175	-2.30171	0.232328	-4.23317	0.000286785	0.0159126	0.319882	-2.23088	0.232328	-4.54635	0.000128881	0.00782162	1.06748	-0.86313	0.232328	-1.9327	0.065039	0.177853	-4.44785	-2.45359	0.232328	-5.90848	4.1e-06	0.00115238	4.36233	-1.29245	0.232328	-2.09244	0.0470423	0.742031	-3.98264	0.158264	0.232328	0.355858	0.725025	0.805593	-6.1491	-0.151876	0.232328	-0.249901	0.80477	0.905133	-6.12401
ENSGALG00000012624		-0.582853	-0.547214	-1.33712	0.193596	0.376907	-5.10641	1.61532	-0.547214	4.23086	0.000288476	0.0159303	0.313179	0.741688	-0.547214	1.85747	0.0754348	0.397776	-4.6944	-0.077769	-0.547214	-0.209488	0.835818	0.90632	-5.99435	-0.372803	-0.547214	-1.06484	0.29744	0.6669	-5.76267	0.822203	-0.547214	1.59418	0.123853	0.831091	-4.63008	0.505084	-0.547214	1.41669	0.169298	0.282017	-5.13654	-1.98813	-0.547214	-5.00385	4.01e-05	0.0340763	2.23781
ENSGALG00000044333		2.82296	1.27142	3.62877	0.00132282	0.0150119	-0.937869	3.02063	1.27142	4.22964	0.000289374	0.0159303	0.283452	0.190581	1.27142	0.344117	0.733726	0.940299	-6.59632	2.03823	1.27142	2.69523	0.012582	0.0621923	-2.908	1.92852	1.27142	3.67696	0.0011725	0.0406408	-1.12253	-0.0711668	1.27142	-0.0962739	0.924095	0.992477	-6.04806	-0.784728	1.27142	-1.57862	0.127386	0.230178	-5.21705	-1.09211	1.27142	-1.59082	0.124609	0.345021	-5.13604
ENSGALG00000013624		-0.694544	-2.0505	-1.85252	0.076167	0.213164	-4.30185	-2.02288	-2.0505	-4.22769	0.000290819	0.0159473	0.415063	-1.45672	-2.0505	-3.91776	0.000639242	0.0219405	-0.30049	-1.25764	-2.0505	-3.69144	0.00113072	0.0161969	-0.786653	-1.05267	-2.0505	-3.33415	0.00274558	0.0659972	-1.64079	-1.36982	-2.0505	-2.6205	0.0149246	0.566249	-2.92408	-0.563091	-2.0505	-1.62381	0.117351	0.216283	-4.65714	0.970218	-2.0505	1.92235	0.0663904	0.260696	-4.14111
ENSGALG00000016543	NHS	0.559123	0.933244	0.920435	0.366416	0.549721	-5.5359	-2.04317	0.933244	-4.22545	0.000292488	0.0159764	0.247677	-0.574183	0.933244	-1.46359	0.156154	0.5665	-5.60501	-0.339965	0.933244	-0.591009	0.559986	0.714484	-5.74688	-0.925068	0.933244	-2.84802	0.00882717	0.12277	-3.13435	-0.483257	0.933244	-0.917974	0.367677	0.918733	-5.63918	-0.899088	0.933244	-1.82109	0.0809592	0.16452	-4.55955	1.1181	0.933244	2.22111	0.0359339	0.19751	-4.05944
ENSGALG00000016579	RAB9A	-0.186229	2.24903	-0.524174	0.604918	0.746461	-6.13527	1.68173	2.24903	4.22278	0.00029448	0.0160229	0.236285	0.343024	2.24903	1.04874	0.304642	0.736183	-6.10094	0.385033	2.24903	1.21405	0.236425	0.416962	-5.58375	0.0923873	2.24903	0.34378	0.733976	0.913371	-6.65957	1.05975	2.24903	2.46181	0.0213124	0.613082	-3.41171	0.571263	2.24903	2.07986	0.0482793	0.112302	-4.45773	-1.58934	2.24903	-3.88115	0.000701252	0.0709722	-0.475099
ENSGALG00000005763	VILL	-0.0812374	-2.21307	-0.171632	0.865152	0.924418	-5.84967	-3.38374	-2.21307	-4.21465	0.00030065	0.0160371	0.284741	-2.63853	-2.21307	-4.4416	0.000168449	0.00922562	0.894769	-0.810711	-2.21307	-1.88805	0.0710455	0.188141	-4.28872	-1.21689	-2.21307	-2.74672	0.0111741	0.137118	-2.86839	-1.44748	-2.21307	-2.03207	0.053244	0.750938	-3.8554	-0.729474	-2.21307	-1.76433	0.0902757	0.177367	-4.53006	2.16685	-2.21307	2.59127	0.0159471	0.146901	-2.97162
ENSGALG00000011186	ERMARD	-0.275803	0.461365	-0.708826	0.485194	0.653223	-5.76428	1.41936	0.461365	4.21733	0.000298602	0.0160371	0.23398	0.286396	0.461365	0.919997	0.36664	0.785075	-6.09321	0.335244	0.461365	1.00019	0.327098	0.511451	-5.58843	0.0517611	0.461365	0.196287	0.846022	0.956026	-6.53548	0.681076	0.461365	1.6915	0.10356	0.81577	-4.63924	0.611048	0.461365	2.02231	0.0543114	0.122972	-4.3219	-1.3676	0.461365	-4.00724	0.000509554	0.0708349	-0.17322
ENSGALG00000027977	PRRG3	-0.242975	0.465834	-0.715624	0.481061	0.649509	-5.79784	-1.38733	0.465834	-4.21439	0.000300846	0.0160371	0.26763	-0.0473452	0.465834	-0.178544	0.85978	0.973655	-6.56518	-0.418453	0.465834	-1.37614	0.181359	0.350725	-5.17611	0.450581	0.465834	2.09407	0.0468844	0.287433	-4.60013	-0.260461	0.465834	-0.722862	0.476682	0.935288	-5.71211	-0.175478	0.465834	-0.634248	0.531859	0.649521	-5.99922	1.83791	0.465834	5.51458	1.1e-05	0.0257124	3.44523
ENSGALG00000045649		-0.497921	3.11332	-1.10666	0.279303	0.467994	-5.93116	-2.683	3.11332	-4.21631	0.000299381	0.0160371	0.193954	-1.28077	3.11332	-2.32008	0.0290691	0.233184	-4.15572	-0.462	3.11332	-1.10443	0.280248	0.463056	-5.92537	-0.624923	3.11332	-1.42563	0.166728	0.522904	-5.74011	-0.793039	3.11332	-1.08596	0.288177	0.901038	-5.47883	0.0359206	3.11332	0.0927848	0.926837	0.951857	-6.6383	2.05808	3.11332	3.10709	0.00476931	0.102529	-2.27905
ENSGALG00000042159	SLITRK3	-1.21271	-2.02955	-2.28214	0.0315453	0.123386	-3.59812	-2.99248	-2.02955	-4.21342	0.000301595	0.0160371	0.374214	-1.37679	-2.02955	-2.63914	0.0143048	0.155547	-3.10837	-1.12836	-2.02955	-2.45061	0.0218476	0.0870804	-3.32447	-2.13611	-2.02955	-4.64826	9.93e-05	0.00995967	1.4008	-1.45499	-2.02955	-1.93611	0.0645985	0.787515	-3.99875	0.0843455	-2.02955	0.178376	0.85991	0.904859	-5.87433	0.856372	-2.02955	1.10742	0.278983	0.519136	-5.12374
ENSGALG00000039770		-1.97465	-2.63371	-5.06708	3.41e-05	0.00168927	2.1991	-2.80337	-2.63371	-4.21752	0.000298461	0.0160371	0.255722	-1.11879	-2.63371	-2.24528	0.0341332	0.254106	-3.69607	-1.29668	-2.63371	-3.81701	0.000824531	0.0143965	-0.508185	-0.636769	-2.63371	-1.58346	0.126277	0.460774	-4.80541	-0.376246	-2.63371	-0.607064	0.549453	0.950823	-5.24826	0.677968	-2.63371	1.93647	0.0645523	0.139349	-4.21551	2.1666	-2.63371	3.16172	0.00418003	0.0976643	-1.96012
ENSGALG00000023089	SSBP2	0.286843	1.90836	0.678053	0.50416	0.669828	-5.93733	1.80059	1.90836	4.21165	0.000302958	0.0160488	0.214655	0.788544	1.90836	2.25582	0.0333738	0.251142	-4.28567	0.0428596	1.90836	0.110261	0.913111	0.952024	-6.16107	0.412868	1.90836	1.4651	0.155745	0.507155	-5.67882	0.907858	1.90836	1.97516	0.0597429	0.769511	-4.28254	-0.243983	1.90836	-0.760225	0.454451	0.582186	-6.09739	-1.38772	1.90836	-3.15583	0.00424	0.0976643	-2.14374
ENSGALG00000005634	CRYBA4	-5.46751	-1.33827	-6.36303	1.34e-06	0.000264683	5.20732	-4.94361	-1.33827	-4.20922	0.000304836	0.0160876	0.379382	-7.16617	-1.33827	-6.17058	2.15e-06	0.000655676	4.79968	-3.78899	-1.33827	-6.30709	1.54e-06	0.000719701	5.28362	-7.04955	-1.33827	-6.91303	3.58e-07	0.000167449	6.36768	-6.31964	-1.33827	-3.9807	0.000545042	0.231858	-0.521298	1.67853	-1.33827	1.89207	0.0704857	0.148794	-4.33058	-2.10594	-1.33827	-1.41495	0.169801	0.404148	-4.81403
ENSGALG00000031018	RNF165	0.679976	0.988188	1.15143	0.260785	0.449355	-5.3907	-2.25322	0.988188	-4.20537	0.000307842	0.0160936	0.223109	-0.931991	0.988188	-2.23662	0.0347687	0.257564	-4.33065	0.643509	0.988188	1.19561	0.243413	0.424528	-5.3525	-0.188672	0.988188	-0.550804	0.58681	0.84834	-6.56952	-1.55202	0.988188	-2.6255	0.0147559	0.563931	-3.05277	-0.0364674	0.988188	-0.0850176	0.932946	0.955806	-6.28109	2.06455	0.988188	3.74481	0.000988884	0.0730291	-0.770892
ENSGALG00000016900	GPC6	-0.80469	-2.12348	-1.6792	0.10596	0.260593	-4.55646	-3.30234	-2.12348	-4.20751	0.000306174	0.0160936	0.259633	-0.20043	-2.12348	-0.412796	0.683385	0.924379	-6.00805	-0.782363	-2.12348	-1.85401	0.0759461	0.196722	-4.32878	0.22813	-2.12348	0.610709	0.547077	0.827661	-6.03615	-0.504255	-2.12348	-0.725619	0.47502	0.935288	-5.24492	0.0223262	-2.12348	0.0519585	0.958988	0.973763	-5.87557	3.53047	-2.12348	4.4919	0.000148128	0.0629151	0.648956
ENSGALG00000007666	KCHIP2	-0.830234	0.389913	-1.83897	0.0782027	0.216744	-4.5039	-1.80928	0.389913	-4.20468	0.00030839	0.0160936	0.228358	-1.28514	0.389913	-3.67298	0.00118425	0.0325687	-1.14305	-1.35833	0.389913	-3.33087	0.00276779	0.0254282	-1.61585	-1.73362	0.389913	-5.49664	1.15e-05	0.00240895	3.34128	-1.4742	0.389913	-2.96758	0.00665813	0.497164	-2.33669	-0.528092	0.389913	-1.34524	0.191	0.308513	-5.28092	0.0756535	0.389913	0.162858	0.871981	0.940664	-6.21484
ENSGALG00000016734	SLC9A7	0.552452	-0.347974	1.83233	0.0792168	0.218477	-4.39446	1.06358	-0.347974	4.20089	0.000311379	0.0161894	0.239244	0.651923	-0.347974	2.70256	0.0123721	0.143266	-3.18619	-0.109876	-0.347974	-0.394678	0.696532	0.816527	-5.82832	0.21865	-0.347974	1.04264	0.307403	0.675888	-5.88313	0.282668	-0.347974	0.857357	0.399645	0.92659	-5.45341	-0.662328	-0.347974	-2.64426	0.0141387	0.0459231	-3.03956	-0.84493	-0.347974	-3.34232	0.00269108	0.0890182	-1.68793
ENSGALG00000015108	FXN	-0.831112	2.20269	-2.64049	0.0142609	0.0732228	-3.27741	1.61871	2.20269	4.19835	0.000313403	0.0162345	0.17413	0.238919	2.20269	0.758394	0.455526	0.838409	-6.36951	-0.434631	2.20269	-1.56454	0.130653	0.281516	-5.22463	0.551934	2.20269	2.11307	0.0450766	0.280802	-4.61966	0.128271	2.20269	0.306626	0.761747	0.972344	-6.01491	0.396481	2.20269	1.50163	0.146109	0.25372	-5.39292	-1.06678	2.20269	-2.70127	0.0124087	0.135693	-3.13653
ENSGALG00000013887	FAM210A	-0.184598	1.12986	-0.543548	0.591717	0.73785	-5.95596	1.32374	1.12986	4.19635	0.000315007	0.0162576	0.166012	0.198592	1.12986	0.714431	0.481785	0.851442	-6.33349	0.141938	1.12986	0.477598	0.637215	0.772357	-6.03793	0.239726	1.12986	1.04421	0.30669	0.675888	-6.10876	0.135368	1.12986	0.363331	0.719507	0.966707	-5.92183	0.326536	1.12986	1.22645	0.231808	0.356148	-5.55731	-1.08401	1.12986	-3.37109	0.00250728	0.0890182	-1.67545
ENSGALG00000011715		0.254313	2.87616	1.07092	0.294752	0.482365	-5.84415	1.31173	2.87616	4.19142	0.000318989	0.0163562	0.170688	0.211222	2.87616	0.845231	0.406248	0.811162	-6.30075	-0.0785217	2.87616	-0.349497	0.729735	0.8405	-6.32478	0.249083	2.87616	1.23336	0.22927	0.598343	-5.98879	0.090679	2.87616	0.27549	0.785274	0.974441	-6.03215	-0.332834	2.87616	-1.78207	0.0872702	0.173208	-5.07798	-1.06265	2.87616	-3.27831	0.00314796	0.0918014	-1.85893
ENSGALG00000039646		-0.652558	-0.597131	-1.76197	0.0906832	0.23702	-4.45796	-1.44554	-0.597131	-4.1911	0.000319247	0.0163562	0.290306	-0.278106	-0.597131	-1.08947	0.286658	0.720982	-5.90476	-1.29755	-0.597131	-3.88202	0.000699719	0.0134174	-0.367406	0.0124642	-0.597131	0.0560901	0.95573	0.989055	-6.5041	-0.876893	-0.597131	-2.35022	0.0272299	0.649645	-3.47205	-0.644997	-0.597131	-1.9452	0.0634389	0.137749	-4.21871	1.458	-0.597131	4.18775	0.000321985	0.0704969	0.327514
ENSGALG00000044164		0.0939316	0.63063	0.0894451	0.929463	0.962511	-5.85561	-6.80133	0.63063	-4.18569	0.000323675	0.016384	0.273963	-1.56496	0.63063	-2.49673	0.0197203	0.191315	-3.81329	1.0678	0.63063	1.20645	0.239287	0.419836	-5.25763	-0.19687	0.63063	-0.389721	0.700146	0.898115	-6.65792	-1.12012	0.63063	-1.33912	0.192955	0.872649	-5.1951	0.973872	0.63063	1.15197	0.26057	0.388021	-5.38617	6.60446	0.63063	4.03505	0.00047483	0.0708349	-0.157288
ENSGALG00000035492	ELMO1	0.044024	2.51779	0.158325	0.875512	0.930379	-6.25178	1.2905	2.51779	4.17764	0.000330384	0.016384	0.125756	0.678806	2.51779	2.69807	0.0125002	0.143717	-3.40703	0.225704	2.51779	0.892679	0.380806	0.560417	-5.88366	0.402219	2.51779	1.97214	0.0601067	0.325195	-4.89174	0.409863	2.51779	1.23808	0.227542	0.884612	-5.33743	0.18168	2.51779	0.852256	0.402414	0.532833	-6.11405	-0.888285	2.51779	-2.78382	0.0102535	0.127357	-2.95494
ENSGALG00000006292		-0.0957525	2.75562	-0.355346	0.725404	0.832494	-6.29318	1.3875	2.75562	4.18021	0.000328224	0.016384	0.136751	0.295093	2.75562	1.1054	0.279838	0.715402	-6.05458	0.0650064	2.75562	0.263565	0.794343	0.88164	-6.32859	0.550769	2.75562	2.53295	0.0181861	0.175561	-3.82427	0.684118	2.75562	1.93523	0.0647118	0.787515	-4.35703	0.160759	2.75562	0.752389	0.459061	0.586539	-6.2531	-0.836734	2.75562	-2.43729	0.0225001	0.164167	-3.65362
ENSGALG00000009856	GNS	0.156375	2.72618	0.725566	0.475052	0.644394	-6.03507	1.03032	2.72618	4.17498	0.000332629	0.016384	0.117009	0.666298	2.72618	3.30317	0.00296221	0.0574358	-2.0612	0.283459	2.72618	1.42871	0.165848	0.330612	-5.31325	0.235905	2.72618	1.44772	0.160507	0.515604	-5.71385	0.62171	2.72618	2.33922	0.0278881	0.654179	-3.64834	0.127084	2.72618	0.776674	0.444865	0.572989	-6.21706	-0.794411	2.72618	-3.11043	0.0047311	0.101864	-2.24941
ENSGALG00000000568		-0.638146	-2.73787	-1.07925	0.2911	0.479406	-5.27786	-4.04471	-2.73787	-4.17588	0.000331871	0.016384	0.192249	-0.206791	-2.73787	-0.31226	0.757513	0.946257	-5.94861	-1.52534	-2.73787	-2.77755	0.0104037	0.0555523	-2.67193	-2.19489	-2.73787	-3.85491	0.000749329	0.0324441	-0.425776	-0.325061	-2.73787	-0.365254	0.718089	0.96668	-5.38052	-0.88719	-2.73787	-1.5916	0.124432	0.226033	-4.68646	1.84983	-2.73787	1.78163	0.087344	0.292872	-4.21682
ENSGALG00000003952	RBPJL	-0.629024	-1.3754	-1.1545	0.259551	0.448479	-5.28507	-3.42692	-1.3754	-4.18275	0.000326112	0.016384	0.299452	-2.35166	-1.3754	-4.00702	0.000509843	0.0192397	-0.0978393	-1.05156	-1.3754	-2.15659	0.0411679	0.131586	-3.88706	-1.15294	-1.3754	-2.66016	0.0136347	0.151931	-3.18721	-2.43554	-1.3754	-2.86101	0.00856234	0.520322	-2.51093	-0.422539	-1.3754	-0.885179	0.384757	0.515331	-5.6149	2.27398	-1.3754	2.67067	0.0133109	0.138887	-2.84448
ENSGALG00000040220	TWIST3	-0.979342	-1.96696	-1.3093	0.202707	0.387052	-5.04501	-5.13195	-1.96696	-4.1812	0.000327398	0.016384	0.213521	-4.96588	-1.96696	-5.86825	4.54e-06	0.000985579	4.12243	-1.19658	-1.96696	-1.83485	0.0788309	0.20205	-4.37491	-1.75527	-1.96696	-2.96529	0.0066945	0.104886	-2.49116	-3.62847	-1.96696	-3.34772	0.00265558	0.384079	-1.63959	-0.217239	-1.96696	-0.328093	0.745658	0.821228	-5.85074	3.37668	-1.96696	2.63643	0.0143933	0.141198	-2.89361
ENSGALG00000005062	FoxN4	-0.603134	1.82451	-1.61799	0.118605	0.27925	-4.91804	-1.49715	1.82451	-4.17632	0.000331494	0.016384	0.105642	-0.487311	1.82451	-1.63745	0.114455	0.492503	-5.36627	-0.3408	1.82451	-1.0508	0.303713	0.487736	-5.66789	-0.0540517	1.82451	-0.222081	0.826111	0.949815	-6.71599	0.0158747	1.82451	0.0401982	0.968264	0.996581	-6.06828	0.262334	1.82451	0.860355	0.398023	0.52842	-5.93408	1.4431	1.82451	3.89068	0.000684563	0.0709722	-0.463576
ENSGALG00000007676	EME1	-0.577141	3.20978	-2.37051	0.0260527	0.108815	-3.88852	1.41135	3.20978	4.17832	0.000329812	0.016384	0.14723	-0.380905	3.20978	-1.4416	0.162209	0.575359	-5.64664	-0.565854	3.20978	-2.53871	0.0179528	0.0766256	-3.56038	0.102718	3.20978	0.478404	0.636649	0.871216	-6.63002	0.529368	3.20978	1.49825	0.146978	0.848232	-5.00564	0.0112872	3.20978	0.054708	0.956819	0.972053	-6.56356	-1.30863	3.20978	-3.74268	0.000994207	0.0730291	-0.781579
ENSGALG00000037934		-2.52136	3.09768	-2.86618	0.00845919	0.0513563	-2.5982	-3.13609	3.09768	-4.17726	0.000330705	0.016384	0.099569	-2.98169	3.09768	-4.53034	0.000134266	0.00798654	0.931504	-0.538497	3.09768	-0.854044	0.401442	0.579968	-5.93011	-1.56271	3.09768	-3.00352	0.00611263	0.100215	-2.80617	-0.523991	3.09768	-0.579145	0.567835	0.952635	-5.83384	1.98286	3.09768	2.53945	0.0179228	0.0545873	-3.30137	1.57338	3.09768	2.02408	0.0541173	0.235196	-4.45853
ENSGALG00000039722		-2.52136	3.09768	-2.86618	0.00845919	0.0513563	-2.5982	-3.13609	3.09768	-4.17726	0.000330705	0.016384	0.099569	-2.98169	3.09768	-4.53034	0.000134266	0.00798654	0.931504	-0.538497	3.09768	-0.854044	0.401442	0.579968	-5.93011	-1.56271	3.09768	-3.00352	0.00611263	0.100215	-2.80617	-0.523991	3.09768	-0.579145	0.567835	0.952635	-5.83384	1.98286	3.09768	2.53945	0.0179228	0.0545873	-3.30137	1.57338	3.09768	2.02408	0.0541173	0.235196	-4.45853
ENSGALG00000012712	RBM24	-2.57022	0.289427	-5.45268	1.28e-05	0.000939094	3.27905	-2.0005	0.289427	-4.16136	0.000344371	0.0169031	0.107106	-2.34719	0.289427	-5.23574	2.22e-05	0.00279986	2.73785	-1.42327	0.289427	-4.00638	0.000510665	0.0118687	-0.181177	-3.44781	0.289427	-7.98014	3.07e-08	2.39e-05	8.9973	-1.9889	0.289427	-3.2294	0.00354677	0.443568	-1.77108	1.14695	0.289427	2.63939	0.0142967	0.0462543	-3.14531	-1.44731	0.289427	-2.50489	0.0193645	0.154454	-3.39106
ENSGALG00000003326	AMACR	-1.02422	0.26743	-2.2066	0.0370548	0.136183	-3.867	1.72976	0.26743	4.15818	0.000347168	0.016981	0.0932917	0.572696	0.26743	1.45528	0.158422	0.569892	-5.45713	-0.385851	0.26743	-0.996139	0.329023	0.51326	-5.64774	0.0376285	0.26743	0.114437	0.909834	0.975657	-6.53421	0.526817	0.26743	1.0121	0.321488	0.908675	-5.41783	0.638371	0.26743	1.63899	0.114131	0.211703	-4.89362	-1.69213	0.26743	-4.01914	0.00049439	0.0708349	-0.143047
ENSGALG00000003286	ACSBG1	-0.355503	-2.01598	-0.698513	0.491504	0.65859	-5.61449	-3.39876	-2.01598	-4.15306	0.000351728	0.0170261	0.175378	-0.541273	-2.01598	-1.02322	0.316307	0.745588	-5.58859	-1.00564	-2.01598	-2.20826	0.0369254	0.122168	-3.75505	-1.47298	-2.01598	-3.1749	0.00404873	0.0829723	-1.96745	-0.0908806	-2.01598	-0.133934	0.894561	0.987627	-5.55532	-0.650141	-2.01598	-1.44109	0.162353	0.273668	-4.95383	1.92579	-2.01598	2.2373	0.0347182	0.195184	-3.56419
ENSGALG00000034605		-0.693787	-2.09024	-1.6848	0.10486	0.258705	-4.54789	-2.32374	-2.09024	-4.15319	0.000351607	0.0170261	0.234163	-1.1801	-2.09024	-2.78029	0.0103379	0.12877	-2.78868	-1.1824	-2.09024	-3.1526	0.00427326	0.0326022	-1.92391	-0.728927	-2.09024	-2.13984	0.0426345	0.272418	-4.08298	0.0993514	-2.09024	0.202777	0.841002	0.980974	-5.61744	-0.488609	-2.09024	-1.28227	0.211876	0.333855	-5.08862	1.59481	-2.09024	2.75716	0.0109075	0.129472	-2.68416
ENSGALG00000041184		-1.04595	-2.63132	-1.84888	0.0767083	0.214086	-4.30617	-3.78057	-2.63132	-4.15503	0.000349971	0.0170261	0.160883	-1.62683	-2.63132	-2.77922	0.0103636	0.128861	-2.78853	-2.07537	-2.63132	-3.92633	0.000625524	0.0126112	-0.287212	-2.32967	-2.63132	-4.30458	0.000239023	0.0166109	0.600042	-0.892725	-2.63132	-1.1648	0.255435	0.89143	-4.94655	-1.02942	-2.63132	-1.91854	0.0668943	0.142845	-4.20305	1.4509	-2.63132	1.48098	0.151495	0.381342	-4.6027
ENSGALG00000042741	ADRBK1	0.0654033	1.27992	0.25961	0.797357	0.880322	-6.16211	-1.08343	1.27992	-4.14645	0.000357697	0.0170358	0.051327	-0.238913	1.27992	-1.09761	0.283159	0.717673	-6.03399	-0.577561	1.27992	-2.45238	0.0217623	0.0868144	-3.51558	0.2464	1.27992	1.38622	0.178301	0.539433	-5.76181	-0.492971	1.27992	-1.66156	0.109482	0.820508	-4.73533	-0.642964	1.27992	-3.17571	0.00404083	0.0182866	-2.12455	1.32983	1.27992	4.96442	4.43e-05	0.0340763	2.12809
ENSGALG00000041955		-0.186254	-1.76346	-0.402262	0.691017	0.808892	-5.74312	-2.71397	-1.76346	-4.14579	0.000358298	0.0170358	0.206193	0.461407	-1.76346	1.14495	0.263411	0.699034	-5.59925	-0.832235	-1.76346	-1.99416	0.0574998	0.163613	-4.09368	0.527088	-1.76346	1.61671	0.118883	0.448699	-5.07133	0.376158	-1.76346	0.715025	0.481424	0.935288	-5.44557	-0.645981	-1.76346	-1.52735	0.139617	0.245577	-4.79747	3.24106	-1.76346	4.99566	4.09e-05	0.0340763	1.88498
ENSGALG00000016099		0.327236	-0.514693	0.696283	0.492874	0.659458	-5.71337	-2.19079	-0.514693	-4.14524	0.000358804	0.0170358	0.207965	-0.238155	-0.514693	-0.646332	0.524137	0.872195	-6.26218	-0.802249	-0.514693	-1.79087	0.0858113	0.213699	-4.46562	0.0241296	-0.514693	0.0802615	0.936688	0.983419	-6.54432	-0.547965	-0.514693	-1.0753	0.292828	0.901038	-5.30569	-1.12949	-0.514693	-2.88524	0.00808868	0.030631	-2.57209	2.21492	-0.514693	4.1553	0.000349729	0.0704969	0.25793
ENSGALG00000010744	GALNT7	-0.242354	0.780854	-0.786062	0.439448	0.613584	-5.73149	-1.13858	0.780854	-4.14762	0.000356635	0.0170358	0.0666731	-0.0642993	0.780854	-0.28557	0.777633	0.951421	-6.58896	-0.70521	0.780854	-2.50297	0.0194479	0.0807004	-3.31837	-0.622867	0.780854	-3.2281	0.00355808	0.0771763	-2.2321	-0.0339248	0.780854	-0.11273	0.911173	0.989919	-6.01994	-0.462855	0.780854	-1.80477	0.0835497	0.168493	-4.64483	0.515713	0.780854	1.80658	0.0832585	0.287517	-4.76393
ENSGALG00000035282	IGF2	0.526929	0.363947	1.33773	0.193401	0.37688	-5.21941	1.52446	0.363947	4.14884	0.000355527	0.0170358	0.073094	0.0938003	0.363947	0.284015	0.778811	0.951767	-6.49412	-0.197727	0.363947	-0.536071	0.596795	0.742319	-5.91402	0.223321	0.363947	0.770824	0.44826	0.775026	-6.2399	-0.65037	0.363947	-1.35749	0.187131	0.866376	-5.01082	-0.724656	0.363947	-2.36906	0.0261349	0.0718811	-3.74198	-1.30114	0.363947	-3.52552	0.00171119	0.0828332	-1.30614
ENSGALG00000010397	GRID2	-0.649939	-2.20951	-1.68575	0.104675	0.258482	-4.54671	-2.35228	-2.20951	-4.14479	0.000359211	0.0170358	0.187532	-0.915017	-2.20951	-2.42116	0.023315	0.207939	-3.53247	-1.19071	-2.20951	-3.39151	0.0023843	0.0234883	-1.42597	-1.26953	-2.20951	-3.45865	0.00201994	0.0561427	-1.3163	-0.918016	-2.20951	-1.71077	0.0998938	0.811619	-4.30948	-0.540776	-2.20951	-1.51575	0.142515	0.249227	-4.80185	1.08275	-2.20951	1.80397	0.0836784	0.287982	-4.23958
ENSGALG00000009387		-0.346549	-0.283546	-0.582158	0.565836	0.71871	-5.69048	-2.1303	-0.283546	-4.1416	0.000362138	0.0171168	0.139179	-0.862793	-0.283546	-2.22813	0.0354018	0.26074	-4.25489	0.0101302	-0.283546	0.0197853	0.984377	0.991012	-5.91521	-1.12681	-0.283546	-3.32118	0.00283434	0.067542	-1.93957	-0.446865	-0.283546	-0.868811	0.393472	0.925789	-5.59839	0.35668	-0.283546	0.711651	0.483474	0.609184	-5.72442	1.00349	-0.283546	1.85688	0.075521	0.276084	-4.53972
ENSGALG00000003741	MYO18A	0.742581	2.02987	2.50801	0.0192303	0.0886843	-3.47338	-1.32841	2.02987	-4.13992	0.000363696	0.0171327	0.0140007	-0.829144	2.02987	-3.10332	0.00481284	0.0773029	-2.52639	-0.0133126	2.02987	-0.0468605	0.963008	0.978766	-6.23095	-0.361051	2.02987	-1.64303	0.113287	0.440592	-5.42374	-1.10487	2.02987	-3.05625	0.00538889	0.462738	-2.19968	-0.755894	2.02987	-3.44099	0.00211017	0.0115574	-1.62828	0.96736	2.02987	2.90884	0.00765112	0.116493	-2.70863
ENSGALG00000021273	TMPRSS13	-0.495346	-3.00323	-0.962047	0.345526	0.530979	-5.38635	-3.54684	-3.00323	-4.13543	0.000367869	0.0172138	0.0954585	-1.96851	-3.00323	-2.86557	0.00847121	0.113472	-2.50589	-0.771616	-3.00323	-1.67451	0.106887	0.247079	-4.58257	-1.96702	-3.00323	-3.55923	0.00157351	0.0488402	-1.07162	-0.495229	-3.00323	-0.597906	0.555448	0.950823	-5.23693	-0.27627	-3.00323	-0.590173	0.560537	0.673296	-5.69712	1.57981	-3.00323	1.71118	0.0998169	0.311508	-4.30132
ENSGALG00000043128	ARHGEF10L	0.677832	1.55292	2.25356	0.0335356	0.128206	-3.84429	-1.15315	1.55292	-4.13624	0.000367114	0.0172138	0.00536017	-0.262435	1.55292	-1.12198	0.272863	0.709306	-6.03301	-0.401316	1.55292	-1.3802	0.180122	0.348961	-5.17159	-0.163303	1.55292	-0.853184	0.401909	0.748131	-6.3658	-0.399711	1.55292	-1.27345	0.214934	0.881559	-5.28047	-1.07915	1.55292	-4.60359	0.000111341	0.00144722	1.2641	0.989848	1.55292	3.43234	0.00215578	0.0875959	-1.53957
ENSGALG00000006805		-0.000850367	0.931404	-0.00262278	0.997929	0.998996	-6.17541	1.35644	0.931404	4.13012	0.000372881	0.0172894	0.0100386	0.830614	0.931404	2.80639	0.00972867	0.123706	-3.09033	0.0857172	0.931404	0.294534	0.770857	0.866577	-6.15764	0.728484	0.931404	3.02641	0.00578763	0.0968376	-2.67373	0.746795	0.931404	1.92458	0.0660971	0.79009	-4.30374	0.0865675	0.931404	0.344334	0.733565	0.812448	-6.31683	-0.62796	0.931404	-1.90447	0.0687826	0.265757	-4.65422
ENSGALG00000005156		0.158999	-1.14657	0.291047	0.773491	0.863755	-5.83507	-3.11467	-1.14657	-4.1298	0.000373178	0.0172894	0.192287	-0.171818	-1.14657	-0.375249	0.710739	0.932812	-6.26283	-1.07518	-1.14657	-2.06999	0.0492695	0.148136	-3.97407	-0.212476	-1.14657	-0.564454	0.577631	0.844929	-6.24032	-0.230894	-1.14657	-0.369264	0.715137	0.96604	-5.66278	-1.23418	-1.14657	-2.50823	0.0192208	0.0574455	-3.24294	2.90219	-1.14657	3.81034	0.000838512	0.0709722	-0.55139
ENSGALG00000009134	CTTNBP2	0.371347	-0.791348	1.18246	0.248494	0.436644	-5.25492	-1.41482	-0.791348	-4.13005	0.000372945	0.0172894	0.174525	-0.827015	-0.791348	-3.04464	0.00554083	0.084746	-2.39918	-0.600963	-0.791348	-2.0377	0.0526358	0.154776	-4.05789	-0.410586	-0.791348	-1.7777	0.0880023	0.386176	-4.87392	-0.716806	-0.791348	-1.94621	0.0633113	0.784124	-4.1046	-0.97231	-0.791348	-3.66204	0.00121716	0.0077175	-0.86149	1.00423	-0.791348	2.85412	0.00870185	0.122082	-2.59515
ENSGALG00000037193	HECW1	-0.0192855	-0.578127	-0.0422697	0.96663	0.983018	-5.87821	-1.92673	-0.578127	-4.12674	0.000376102	0.0173675	0.157937	-0.220856	-0.578127	-0.658448	0.516456	0.867347	-6.24639	-0.783234	-0.578127	-1.86939	0.0736965	0.19265	-4.32075	-0.573798	-0.578127	-1.94673	0.0632448	0.33327	-4.68042	-0.422565	-0.578127	-0.912889	0.370292	0.920179	-5.44827	-0.763949	-0.578127	-1.93127	0.0652238	0.140238	-4.28673	1.35293	-0.578127	2.80699	0.00971528	0.125815	-2.70366
ENSGALG00000003819	ADAP1	0.287134	0.744725	0.525103	0.604282	0.746148	-5.84778	-1.96296	0.744725	-4.12406	0.000378675	0.017429	0.0271499	-1.38461	0.744725	-3.57235	0.00152288	0.0377706	-1.38855	0.407363	0.744725	0.833298	0.412813	0.59049	-5.67517	-0.995062	0.744725	-3.10107	0.00483898	0.0894987	-2.53137	-0.696457	0.744725	-1.36624	0.184405	0.865231	-5.13988	0.120229	0.744725	0.290427	0.77396	0.843282	-6.1602	0.967899	0.744725	1.94639	0.0632885	0.254495	-4.50545
ENSGALG00000017128	SKA3	-0.197079	3.27292	-0.961444	0.345822	0.531066	-6.02817	1.21682	3.27292	4.11829	0.000384276	0.0175715	-0.00137793	0.171451	3.27292	0.73755	0.467868	0.843991	-6.39067	0.31769	3.27292	1.67742	0.106311	0.246188	-5.13461	0.184139	3.27292	0.9737	0.339823	0.701688	-6.26706	0.88174	3.27292	2.8519	0.00874715	0.520322	-2.63561	0.514769	3.27292	3.06408	0.00528858	0.0223483	-2.58989	-1.03268	3.27292	-3.37077	0.00250924	0.0890182	-1.64276
ENSGALG00000008735	BFSP1	-6.4791	-0.753744	-5.87108	4.5e-06	0.00055332	4.17423	-6.23114	-0.753744	-4.1189	0.000383673	0.0175715	0.165408	-8.63336	-0.753744	-5.48679	1.18e-05	0.00196969	3.28362	-2.36928	-0.753744	-4.08867	0.000414346	0.0107937	-0.135371	-8.07128	-0.753744	-5.94786	3.72e-06	0.00108868	4.3206	-8.12457	-0.753744	-3.57486	0.00151338	0.335126	-1.33806	4.10982	-0.753744	3.76845	0.000931799	0.00637767	-0.621413	-1.84013	-0.753744	-0.945688	0.35364	0.591986	-5.31209
ENSGALG00000015198		-0.339869	-1.33194	-0.495301	0.624848	0.761557	-5.70223	-4.18533	-1.33194	-4.10999	0.000392471	0.0178431	0.108641	-1.58907	-1.33194	-3.107	0.00477032	0.0768838	-2.29523	-0.674515	-1.33194	-1.11279	0.276713	0.459444	-5.28006	-1.36369	-1.33194	-2.76562	0.0106957	0.13394	-2.96935	-1.00037	-1.33194	-1.5298	0.139013	0.844547	-4.77393	-0.334646	-1.33194	-0.542895	0.59216	0.699313	-5.73396	2.82164	-1.33194	2.66911	0.0133586	0.138887	-2.83686
ENSGALG00000010718	THSD7A	-0.668659	-0.923598	-1.15066	0.261099	0.449675	-5.20903	-2.37808	-0.923598	-4.10971	0.000392757	0.0178431	0.128326	-0.700177	-0.923598	-1.74437	0.0937643	0.445737	-5.00914	-1.20656	-0.923598	-2.31523	0.029375	0.106088	-3.55145	-1.16942	-0.923598	-3.22393	0.00359432	0.0775069	-2.07045	-0.142063	-0.923598	-0.271669	0.788177	0.975267	-5.85553	-0.537901	-0.923598	-1.0118	0.321628	0.452247	-5.38083	1.20866	-0.923598	1.98581	0.0584761	0.244094	-4.19793
ENSGALG00000003550	ARHGAP40	0.622502	-0.242513	1.28374	0.211369	0.395686	-5.16387	-1.8648	-0.242513	-4.1073	0.000395165	0.0178946	0.0520271	-1.65311	-0.242513	-4.18094	0.000327616	0.0144172	0.196516	-0.32179	-0.242513	-0.701916	0.489417	0.657251	-5.67622	-0.821884	-0.242513	-2.7375	0.0114148	0.138617	-3.24356	-1.02056	-0.242513	-1.97802	0.0594004	0.769511	-4.12664	-0.944292	-0.242513	-2.38725	0.0251169	0.070028	-3.56918	1.04292	-0.242513	2.20562	0.0371319	0.200099	-3.95767
ENSGALG00000010847	VEGFC	0.0530256	0.649569	0.205846	0.83863	0.907826	-6.12922	1.09319	0.649569	4.09863	0.000403979	0.0179811	-0.0372344	1.07014	0.649569	4.40726	0.000183893	0.00974147	0.703029	0.239894	0.649569	1.04034	0.308449	0.491955	-5.65079	0.756941	0.649569	3.68322	0.00115424	0.0404069	-1.07632	0.973992	0.649569	3.08909	0.00498046	0.445323	-2.08108	0.186869	0.649569	0.952682	0.350155	0.481108	-5.91848	-0.336253	0.649569	-1.28405	0.211264	0.453267	-5.5295
ENSGALG00000005331	GJC2	0.0821173	0.0268461	0.214988	0.831575	0.902974	-5.95318	-1.41964	0.0268461	-4.09459	0.000408148	0.0179811	-0.0168633	-1.4888	0.0268461	-4.64815	9.94e-05	0.00697375	1.32547	-0.835099	0.0268461	-2.31527	0.0293724	0.106088	-3.61506	-0.860477	0.0268461	-3.51968	0.00173621	0.0517471	-1.48981	-1.18463	0.0268461	-2.7077	0.0122265	0.536362	-2.81137	-0.917216	0.0268461	-2.85813	0.00862047	0.0319974	-2.64088	0.559165	0.0268461	1.53993	0.13653	0.36142	-5.09005
ENSGALG00000010119	CDKL2	0.147284	0.2594	0.313345	0.756699	0.852942	-5.90445	1.57267	0.2594	4.10062	0.000401938	0.0179811	-0.0495842	0.931912	0.2594	2.61792	0.0150121	0.160137	-3.44708	-0.0392796	0.2594	-0.0923295	0.927195	0.959176	-5.96501	0.598865	0.2594	2.0512	0.0512043	0.30076	-4.60366	0.74674	0.2594	1.59623	0.123394	0.830719	-4.75956	-0.186564	0.2594	-0.501666	0.620429	0.722367	-6.00568	-0.973801	0.2594	-2.55059	0.01748	0.149953	-3.44877
ENSGALG00000030324	KIAA1324L	0.174568	-0.107684	0.545451	0.590428	0.737235	-5.77057	-1.14155	-0.107684	-4.09428	0.000408469	0.0179811	-0.00376474	-0.139908	-0.107684	-0.592535	0.55898	0.887943	-6.32014	-0.692787	-0.107684	-2.31059	0.0296711	0.106938	-3.58978	-0.56897	-0.107684	-2.86846	0.00841399	0.118811	-2.9423	-0.0587797	-0.107684	-0.183749	0.855739	0.984644	-5.8705	-0.867355	-0.107684	-3.22046	0.00362485	0.0168831	-1.83844	0.572583	-0.107684	1.97834	0.0593627	0.246656	-4.39638
ENSGALG00000031776	NFASC	-0.339652	-0.392282	-0.565596	0.576867	0.727336	-5.70476	-2.44452	-0.392282	-4.0917	0.000411164	0.0179811	0.0739578	-0.964993	-0.392282	-2.44262	0.0222372	0.203101	-3.83496	-0.0554182	-0.392282	-0.107197	0.915515	0.952904	-5.91452	-0.533606	-0.392282	-1.53705	0.137232	0.479038	-5.40298	-0.15006	-0.392282	-0.294072	0.771206	0.973073	-5.93881	0.284234	-0.392282	0.565494	0.576935	0.686823	-5.82462	1.91091	-0.392282	3.11933	0.00463076	0.100825	-2.05553
ENSGALG00000036019		0.138842	2.80041	0.636598	0.530353	0.691152	-6.28906	1.24815	2.80041	4.10382	0.000398686	0.0179811	-0.0595321	-0.0681983	2.80041	-0.274771	0.78582	0.953165	-6.62821	1.35628	2.80041	6.6826	6.2e-07	0.000380054	6.1781	-0.520855	2.80041	-2.52082	0.0186871	0.178092	-3.83115	0.133826	2.80041	0.406621	0.687855	0.965256	-5.98718	1.21744	2.80041	6.94982	3.28e-07	2.92e-05	6.77425	-1.76901	2.80041	-5.61106	8.62e-06	0.0250001	3.67469
ENSGALG00000033753	PDHX	-0.207276	0.447944	-0.750483	0.460188	0.632105	-5.72734	0.963337	0.447944	4.10182	0.000400715	0.0179811	-0.0524456	-0.0777728	0.447944	-0.361239	0.72105	0.936711	-6.46755	0.36591	0.447944	1.53378	0.138034	0.29108	-4.95708	0.132263	0.447944	0.737657	0.467804	0.785092	-6.31392	0.283953	0.447944	1.00623	0.324243	0.909452	-5.47045	0.573186	0.447944	2.67236	0.0132596	0.0438836	-3.08789	-0.831074	0.447944	-3.48974	0.00187015	0.0849618	-1.39411
ENSGALG00000029235	CPNE4	-0.486524	-1.62417	-1.14513	0.263336	0.451719	-5.2338	-2.70398	-1.62417	-4.09202	0.000410832	0.0179811	0.0606455	-0.458689	-1.62417	-1.07599	0.292524	0.726702	-5.56529	-1.0829	-1.62417	-2.83385	0.00912477	0.0513813	-2.57932	0.5182	-1.62417	1.54413	0.135512	0.475644	-5.09624	0.0154632	-1.62417	0.0285684	0.977443	0.997733	-5.59957	-0.596375	-1.62417	-1.57016	0.12934	0.232044	-4.77456	3.22218	-1.62417	4.90947	5.1e-05	0.0340763	1.60343
ENSGALG00000017065		0.579019	-1.06172	1.27784	0.213409	0.397853	-5.11853	-1.96662	-1.06172	-4.09633	0.000406355	0.0179811	0.0975601	-0.58303	-1.06172	-1.5924	0.124254	0.51287	-5.1516	-0.887103	-1.06172	-2.04649	0.0517	0.152863	-4.00928	-0.793578	-1.06172	-2.59283	0.015891	0.164633	-3.42161	-0.483486	-1.06172	-0.976066	0.338673	0.914231	-5.32856	-1.46612	-1.06172	-3.59173	0.00145106	0.0087667	-1.00187	1.17304	-1.06172	2.34866	0.0273221	0.177963	-3.5696
ENSGALG00000009843	INTS7	-0.333139	1.8794	-1.44094	0.162397	0.338439	-5.26557	1.03264	1.8794	4.09211	0.000410735	0.0179811	-0.0938645	0.176762	1.8794	0.837531	0.410476	0.815379	-6.29763	-0.517552	1.8794	-2.46279	0.0212659	0.0853922	-3.56825	0.226658	1.8794	1.31653	0.20031	0.567562	-5.86836	0.519548	1.8794	1.86426	0.0744408	0.793873	-4.46361	-0.184413	1.8794	-0.984045	0.334814	0.465266	-5.94228	-0.805978	1.8794	-3.10323	0.00481391	0.102858	-2.27864
ENSGALG00000032029	SRF	0.470073	2.0171	1.83028	0.0795313	0.218957	-4.68168	-1.10599	2.0171	-4.0963	0.000406376	0.0179811	-0.0996347	-0.674821	2.0171	-2.97288	0.00657489	0.0959442	-2.81993	-0.251201	2.0171	-1.02763	0.314272	0.498641	-5.70429	-0.188236	2.0171	-1.01534	0.319971	0.687442	-6.22689	-0.809641	2.0171	-2.66421	0.0135092	0.552099	-3.01664	-0.721274	2.0171	-3.67611	0.001175	0.00752605	-1.04195	0.91775	2.0171	3.27731	0.00315566	0.0918014	-1.89958
ENSGALG00000012585		0.106357	2.11096	0.344915	0.733133	0.837474	-6.2283	1.42009	2.11096	4.0728	0.000431398	0.0181509	-0.133869	0.306637	2.11096	1.07002	0.295151	0.729444	-6.08526	0.137522	2.11096	0.485057	0.631991	0.768661	-6.17267	0.298364	2.11096	1.26909	0.216458	0.58706	-5.92799	0.467025	2.11096	1.23265	0.229527	0.884612	-5.33751	0.0311652	2.11096	0.13168	0.896324	0.931286	-6.49187	-1.12172	2.11096	-3.12904	0.00452354	0.100002	-2.21463
ENSGALG00000005208	S1PR1	0.191798	0.719667	0.439514	0.664183	0.790487	-5.91118	-1.5048	0.719667	-4.07942	0.000424201	0.0181509	-0.114499	-0.511789	0.719667	-1.65538	0.110739	0.485646	-5.30628	-0.421089	0.719667	-1.04192	0.307731	0.491572	-5.48198	-0.749811	0.719667	-2.95313	0.00689032	0.106527	-2.89115	-0.570695	0.719667	-1.36226	0.18564	0.865538	-5.14146	-0.612887	0.719667	-1.74274	0.0940533	0.183098	-4.74499	0.754989	0.719667	1.9662	0.060828	0.249024	-4.52088
ENSGALG00000040101		-0.2335	-1.85532	-0.509088	0.615293	0.754171	-5.72324	-3.14974	-1.85532	-4.07362	0.0004305	0.0181509	-0.0204754	-0.212344	-1.85532	-0.491724	0.627338	0.910316	-6.07077	-1.59656	-1.85532	-3.69833	0.00111133	0.0161	-0.772597	0.0603046	-1.85532	0.155441	0.877761	0.964967	-6.15988	0.117385	-1.85532	0.213099	0.833032	0.980141	-5.63442	-1.36306	-1.85532	-3.19411	0.00386445	0.0176738	-1.8451	3.21005	-1.85532	4.1368	0.000366596	0.0704969	-0.0470368
ENSGALG00000037302		-0.650302	-1.59113	-0.943259	0.354855	0.538769	-5.40349	-4.54272	-1.59113	-4.08383	0.000419471	0.0181509	0.0092159	-0.503984	-1.59113	-0.945536	0.353716	0.775285	-5.90819	-2.01418	-1.59113	-3.13025	0.00451036	0.033859	-1.96669	-0.963941	-1.59113	-1.97938	0.0592383	0.323701	-4.49025	-0.108936	-1.59113	-0.160212	0.874042	0.984644	-5.79211	-1.36388	-1.59113	-2.0871	0.0475634	0.110968	-3.93196	3.57878	-1.59113	3.14165	0.00438788	0.0990694	-1.97539
ENSGALG00000000317	NEFM	0.456696	3.01088	0.973521	0.33991	0.526061	-5.87352	-2.2126	3.01088	-4.08007	0.000423501	0.0181509	-0.138378	-0.430271	3.01088	-0.933778	0.359628	0.780287	-6.22043	1.48593	3.01088	3.43165	0.00215946	0.0221958	-1.5294	-0.316489	3.01088	-0.853835	0.401556	0.747916	-6.37962	0.0292146	3.01088	0.0477585	0.9623	0.996581	-6.05879	1.02923	3.01088	3.00468	0.0060957	0.0249044	-2.69356	1.89611	3.01088	3.36	0.00257662	0.0890182	-1.70827
ENSGALG00000040866	P3H2	-0.576053	-1.73176	-1.18026	0.249348	0.43738	-5.25238	-3.10766	-1.73176	-4.07353	0.000430606	0.0181509	0.0452579	-2.16606	-1.73176	-3.90675	0.000657302	0.0221525	-0.316548	-1.35323	-1.73176	-3.02707	0.00577846	0.0391686	-2.20301	-0.75311	-1.73176	-1.82457	0.0804164	0.372692	-4.67413	-1.50118	-1.73176	-2.01903	0.0546752	0.751436	-3.88276	-0.777181	-1.73176	-1.78926	0.0860764	0.171713	-4.5112	2.35455	-1.73176	2.99837	0.00618802	0.110098	-2.22331
ENSGALG00000019384	MAPK12	0.465964	1.6893	1.33763	0.193434	0.37688	-5.26886	-1.3349	1.6893	-4.08119	0.0004223	0.0181509	-0.123026	-0.521629	1.6893	-1.92261	0.0663553	0.371854	-4.90327	0.991478	1.6893	3.16853	0.00411171	0.0318009	-2.00687	-0.695588	1.6893	-3.07248	0.00518316	0.0921028	-2.63656	-0.233306	1.6893	-0.645809	0.52447	0.947843	-5.85778	0.525514	1.6893	2.10147	0.0461721	0.108661	-4.34921	0.639315	1.6893	1.87863	0.0723731	0.270998	-4.68521
ENSGALG00000035734	IKZF4	0.600603	0.199127	1.42535	0.166806	0.344256	-5.03424	-1.62224	0.199127	-4.07564	0.000428295	0.0181509	-0.0460801	-0.450173	0.199127	-1.47433	0.153264	0.563246	-5.52685	-0.365861	0.199127	-0.91494	0.369235	0.54978	-5.5573	0.175314	0.199127	0.687483	0.498304	0.802613	-6.40237	-0.643991	0.199127	-1.52779	0.13951	0.844547	-4.87603	-0.966465	0.199127	-2.86272	0.00852804	0.031831	-2.66406	1.79756	0.199127	4.44695	0.000166159	0.0629151	0.915071
ENSGALG00000006836	SNX21	-0.696979	-0.21128	-1.43162	0.16502	0.341877	-5.06262	-3.10315	-0.21128	-4.07612	0.00042778	0.0181509	0.075983	-0.0708843	-0.21128	-0.180382	0.858353	0.973322	-6.51082	-1.12156	-0.21128	-2.5547	0.017319	0.0748997	-3.22292	0.0486324	-0.21128	0.133375	0.894998	0.971381	-6.46743	-0.877109	-0.21128	-1.50991	0.143992	0.845171	-4.79928	-0.42458	-0.21128	-1.00441	0.325101	0.455647	-5.62697	3.15178	-0.21128	4.11952	0.000383073	0.0708349	0.126804
ENSGALG00000010036	FOSL2	-0.778791	-2.55647	-1.63462	0.115052	0.27422	-4.61821	-3.23794	-2.55647	-4.07239	0.000431856	0.0181509	-0.0370111	-0.474005	-2.55647	-0.979792	0.336867	0.760524	-5.62395	-1.22953	-2.55647	-2.81643	0.0095037	0.0526076	-2.5998	-0.084902	-2.55647	-0.201111	0.84229	0.954882	-6.0778	-1.04033	-2.55647	-1.50021	0.146472	0.84811	-4.54825	-0.450737	-2.55647	-1.01652	0.319421	0.449978	-5.35919	3.15303	-2.55647	3.9262	0.000625734	0.0709319	-0.487203
ENSGALG00000011442	TGFBR2	1.03171	-0.0987361	2.26475	0.0327431	0.126346	-3.69541	-1.72641	-0.0987361	-4.07769	0.000426076	0.0181509	-0.0231866	-0.772501	-0.0987361	-2.18682	0.0386356	0.274927	-4.25875	-0.00609195	-0.0987361	-0.0140154	0.988932	0.993178	-5.90419	-0.522237	-0.0987361	-1.87593	0.0727577	0.356401	-4.90552	-0.51942	-0.0987361	-1.08045	0.290573	0.901038	-5.31419	-1.0378	-0.0987361	-2.79669	0.00995104	0.0353652	-2.76171	1.20417	-0.0987361	2.75756	0.0108974	0.129472	-2.89639
ENSGALG00000001449	STRA6	-0.205315	3.12382	-0.896632	0.378734	0.561541	-6.05864	1.28739	3.12382	4.07966	0.000423949	0.0181509	-0.104417	1.60878	3.12382	6.24702	1.78e-06	0.000595384	5.12939	-0.929184	3.12382	-4.26846	0.000262098	0.00908476	0.404593	0.80332	3.12382	3.8947	0.00067764	0.0307855	-0.71363	0.944632	3.12382	2.82119	0.00939874	0.520322	-2.6996	-0.723869	3.12382	-3.72664	0.0010351	0.00685733	-0.997133	-0.484072	3.12382	-1.47721	0.152495	0.382273	-5.26162
ENSGALG00000006189	CRYGN	-4.6645	-0.612727	-5.78148	5.63e-06	0.000622339	3.94097	-4.24706	-0.612727	-4.07857	0.000425125	0.0181509	0.0685209	-4.96733	-0.612727	-5.94768	3.72e-06	0.00093323	4.45653	-2.97279	-0.612727	-5.58664	9.17e-06	0.00171615	3.61698	-5.49601	-0.612727	-6.0845	2.66e-06	0.000847208	4.6631	-4.12707	-0.612727	-3.86126	0.000737402	0.268862	-0.460136	1.69172	-0.612727	2.10619	0.045724	0.107914	-3.99779	-1.24895	-0.612727	-0.95452	0.349244	0.589106	-5.33677
ENSGALG00000019690	WDR86	1.22594	1.48154	4.12979	0.000373194	0.00676083	0.193945	1.10177	1.48154	4.07112	0.000433251	0.0181552	-0.145232	0.672647	1.48154	2.89727	0.00786281	0.107443	-2.94933	0.495304	1.48154	1.74317	0.0939776	0.226865	-4.65106	0.46675	1.48154	2.45822	0.0214824	0.192206	-3.93778	-0.0946045	1.48154	-0.299911	0.766802	0.972712	-5.96335	-0.73064	1.48154	-3.5286	0.00169814	0.00985059	-1.33958	-0.635015	1.48154	-2.29718	0.0305414	0.184754	-3.95429
ENSGALG00000036969	KLHL14	-0.0789024	0.419362	-0.287432	0.776225	0.865745	-5.96477	0.957492	0.419362	4.06985	0.000434644	0.0181582	-0.128947	0.890992	0.419362	3.98114	0.000544427	0.0199369	-0.329575	-0.388758	0.419362	-1.5657	0.130381	0.281064	-4.88037	0.0636117	0.419362	0.352117	0.727793	0.911865	-6.51812	0.56985	0.419362	1.90999	0.0680358	0.79009	-4.2697	-0.309855	0.419362	-1.38007	0.180163	0.295424	-5.24171	-0.89388	0.419362	-3.74062	0.000999369	0.0730291	-0.807141
ENSGALG00000015519	ROBO2	0.463287	-0.055607	0.57728	0.569074	0.721198	-5.76713	-3.75773	-0.055607	-4.06754	0.000437204	0.0181582	0.0372586	-1.96639	-0.055607	-3.44278	0.00210084	0.0464599	-1.64731	-0.388994	-0.055607	-0.518409	0.608873	0.751218	-5.78502	-1.9259	-0.055607	-3.80588	0.000847985	0.0343793	-0.782345	-1.41819	-0.055607	-1.86203	0.0747652	0.795448	-4.38155	-0.852281	-0.055607	-1.29928	0.206072	0.327007	-5.26975	1.83183	-0.055607	1.88601	0.0713322	0.269398	-4.33876
ENSGALG00000009507	PLEKHH1	0.676259	0.0339953	1.61233	0.119836	0.281173	-4.75289	1.43596	0.0339953	4.06868	0.000435946	0.0181582	-0.106213	2.07317	0.0339953	5.89469	4.25e-06	0.000985579	4.34235	-0.462833	0.0339953	-1.1484	0.262012	0.44454	-5.2907	1.06703	0.0339953	3.91138	0.000649647	0.0303991	-0.522773	1.27572	0.0339953	2.78439	0.0102397	0.520322	-2.66811	-1.13909	0.0339953	-3.33751	0.00272305	0.0137951	-1.61076	-0.368935	0.0339953	-1.08339	0.289293	0.529824	-5.76616
ENSGALG00000038440		-0.289571	0.449165	-0.748568	0.46132	0.632859	-5.76082	1.40555	0.449165	4.0644	0.000440709	0.0182065	-0.134222	0.673216	0.449165	2.08298	0.0479692	0.311153	-4.47243	0.0439218	0.449165	0.130621	0.897153	0.943459	-6.07992	0.468156	0.449165	1.7559	0.0917359	0.395148	-5.08494	0.905395	0.449165	2.16904	0.0401074	0.717083	-3.86261	0.333493	0.449165	1.07984	0.290842	0.420002	-5.63494	-0.937395	0.449165	-2.72012	0.0118818	0.133655	-3.09631
ENSGALG00000005848	IL11RA	-0.765621	0.900635	-1.50217	0.14597	0.317399	-5.16636	-2.42946	0.900635	-4.06418	0.00044096	0.0182065	-0.1064	-2.28109	0.900635	-4.68017	9.15e-05	0.00666037	1.32632	-0.921112	0.900635	-2.02948	0.0535251	0.156441	-4.3729	-0.971724	0.900635	-2.50859	0.019205	0.179973	-3.82572	-2.44337	0.900635	-3.42946	0.00217116	0.367513	-1.35092	-0.155491	0.900635	-0.359456	0.722367	0.804196	-6.2957	1.45774	0.900635	2.34423	0.0275866	0.17885	-3.77858
ENSGALG00000011639		1.10452	0.786907	1.90079	0.0692845	0.200819	-4.33859	-1.97861	0.786907	-4.06173	0.000443706	0.0182661	-0.141088	-0.54417	0.786907	-1.39345	0.176131	0.59493	-5.69575	-0.0783802	0.786907	-0.139043	0.890565	0.939487	-5.91593	-0.532459	0.786907	-1.65293	0.111241	0.436714	-5.38888	-0.658178	0.786907	-1.24326	0.225665	0.884612	-5.29819	-1.1829	0.786907	-2.60742	0.0153743	0.0486419	-3.19659	1.44615	0.786907	2.86863	0.00841067	0.120482	-2.7562
ENSGALG00000005648		0.00245513	0.821275	0.00585607	0.995375	0.99765	-6.01758	-1.5162	0.821275	-4.05876	0.000447072	0.0183437	-0.14007	-0.352428	0.821275	-1.1882	0.246267	0.681336	-5.94559	-0.254651	0.821275	-0.668377	0.510208	0.675561	-5.8137	-0.23161	0.821275	-0.924051	0.364568	0.717561	-6.25855	-0.550012	0.821275	-1.36676	0.184245	0.865231	-5.1469	-0.257107	0.821275	-0.764111	0.452175	0.580223	-5.89538	1.28459	0.821275	3.33824	0.00271816	0.0890182	-1.71491
ENSGALG00000016205	PDXK	0.114079	1.3921	0.387837	0.701522	0.815904	-6.00425	1.07144	1.3921	4.05776	0.000448204	0.0183437	-0.178079	0.499245	1.3921	2.1907	0.0383209	0.273626	-4.38532	-0.141343	1.3921	-0.528965	0.60164	0.745966	-5.9546	0.403646	1.3921	2.1794	0.0392437	0.259248	-4.47926	0.54023	1.3921	1.79549	0.0850547	0.797061	-4.54837	-0.255422	1.3921	-1.10266	0.281003	0.409705	-5.66787	-0.66779	1.3921	-2.47329	0.0207763	0.15955	-3.61244
ENSGALG00000036578		0.878095	1.41996	1.80185	0.0840207	0.226649	-4.57265	-1.78606	1.41996	-4.05647	0.000449679	0.0183506	-0.172096	-0.0658992	1.41996	-0.181086	0.857806	0.973114	-6.6335	-0.0745466	1.41996	-0.158771	0.875165	0.929106	-6.01674	0.139903	1.41996	0.477473	0.637302	0.871411	-6.62222	-0.603158	1.41996	-1.21177	0.237281	0.886371	-5.3249	-0.952641	1.41996	-2.62882	0.0146447	0.0471845	-3.26122	1.92596	1.41996	4.23991	0.000281898	0.0704969	0.380863
ENSGALG00000032471		-0.3441	0.0363472	-0.55477	0.584135	0.732347	-5.76072	-2.31568	0.0363472	-4.05198	0.000454837	0.0184538	-0.0742645	-1.40193	0.0363472	-3.29175	0.00304621	0.0585378	-2.00922	-0.376903	0.0363472	-0.686387	0.498983	0.665143	-5.71946	-1.3274	0.0363472	-3.53042	0.00169046	0.0512543	-1.45131	-0.576435	0.0363472	-1.0435	0.307013	0.903729	-5.46944	-0.0328032	0.0363472	-0.0638941	0.949579	0.967079	-6.0405	0.988278	0.0363472	1.63586	0.114789	0.330819	-4.87103
ENSGALG00000004220	SERINC3	-0.870183	2.09879	-2.80027	0.00986846	0.0571037	-2.83749	1.31524	2.09879	4.052	0.000454811	0.0184538	-0.187336	0.095083	2.09879	0.356407	0.72462	0.937847	-6.59761	-0.368796	2.09879	-1.3879	0.177795	0.346073	-5.35718	0.126513	2.09879	0.571333	0.573034	0.842154	-6.55461	0.39178	2.09879	1.10953	0.27809	0.900887	-5.47465	0.501387	2.09879	1.94891	0.06297	0.136963	-4.57557	-1.18872	2.09879	-3.5601	0.00157011	0.0797863	-1.23556
ENSGALG00000032545	NKX6-1	1.2002	-1.99957	1.33417	0.194549	0.377763	-5.07634	4.01422	-1.99957	4.0482	0.000459222	0.018578	-0.0123941	3.09454	-1.99957	3.36338	0.0025553	0.0518372	-1.58665	-0.919275	-1.99957	-1.01734	0.319037	0.504012	-5.34236	3.42115	-1.99957	3.8297	0.000798556	0.0331661	-0.494016	-0.184952	-1.99957	-0.118298	0.906807	0.988185	-5.38989	-2.11947	-1.99957	-2.57851	0.0164139	0.0510354	-3.11628	-0.59307	-1.99957	-0.735201	0.469271	0.687811	-5.93438
ENSGALG00000010370	MED12L	0.498283	0.0677818	1.16128	0.256836	0.445394	-5.29729	-1.54855	0.0677818	-4.04448	0.000463584	0.0186761	-0.121581	-0.457898	0.0677818	-1.503	0.145757	0.550628	-5.45372	-0.373781	0.0677818	-0.91851	0.367402	0.548155	-5.50591	-0.326215	0.0677818	-1.27958	0.212807	0.581542	-5.79557	-0.288093	0.0677818	-0.701435	0.489711	0.937039	-5.70929	-0.872064	0.0677818	-2.46812	0.0210162	0.061387	-3.40686	1.22234	0.0677818	3.11074	0.00472753	0.101864	-2.16948
ENSGALG00000001171	Sema6B	0.738538	-0.395653	2.05603	0.050701	0.165117	-4.06132	-1.43524	-0.395653	-4.04387	0.000464308	0.0186761	-0.0779656	-0.0166637	-0.395653	-0.0624425	0.950722	0.990273	-6.51882	-0.546922	-0.395653	-1.57264	0.128765	0.279296	-4.76537	-0.531754	-0.395653	-2.18961	0.038409	0.255538	-4.26769	-0.689832	-0.395653	-1.79091	0.0858042	0.797061	-4.41698	-1.28546	-0.395653	-4.31018	0.000235632	0.00239811	0.613529	0.903481	-0.395653	2.46321	0.0212464	0.160513	-3.44768
ENSGALG00000007744	CASS4	0.144245	-0.0819785	0.178755	0.859615	0.921226	-5.86929	-3.59273	-0.0819785	-4.04087	0.000467858	0.0187484	-0.0244084	-1.27188	-0.0819785	-2.33655	0.0280504	0.229738	-4.04767	-0.0264456	-0.0819785	-0.0367147	0.971013	0.983439	-5.91377	-1.82475	-0.0819785	-3.68116	0.00116021	0.0404296	-1.06669	-0.423233	-0.0819785	-0.602653	0.552336	0.950823	-5.81076	-0.17069	-0.0819785	-0.254882	0.800964	0.860747	-5.98407	1.76798	-0.0819785	1.88939	0.070859	0.268573	-4.33108
ENSGALG00000041179		0.515657	0.0277047	1.57683	0.127796	0.292707	-4.7943	-1.14154	0.0277047	-4.0401	0.000468778	0.0187484	-0.153851	-0.181429	0.0277047	-0.724926	0.475438	0.847907	-6.22394	-0.339279	0.0277047	-1.10249	0.281075	0.463931	-5.34681	-0.287527	0.0277047	-1.46906	0.154676	0.506215	-5.54876	-0.357983	0.0277047	-1.0281	0.314054	0.904502	-5.35932	-0.854936	0.0277047	-3.23547	0.00349474	0.0164739	-1.83392	0.854012	0.0277047	2.94242	0.00706738	0.113895	-2.55823
ENSGALG00000009739	AMIGO2	0.0256662	0.107311	0.0449872	0.964486	0.981618	-5.95345	1.94082	0.107311	4.03565	0.000474102	0.0188539	-0.188839	1.04125	0.107311	2.24689	0.034016	0.253594	-4.12362	-0.550829	0.107311	-1.05092	0.303658	0.487736	-5.43292	-0.108693	0.107311	-0.269389	0.78991	0.936946	-6.42109	0.660194	0.107311	1.08086	0.290395	0.901038	-5.31794	-0.576495	0.107311	-1.22172	0.23356	0.358095	-5.37503	-2.04952	0.107311	-4.19306	0.000317658	0.0704969	0.284761
ENSGALG00000030250	SV2B	-0.979219	-1.14926	-1.69988	0.101952	0.255116	-4.52956	-2.3929	-1.14926	-4.03577	0.000473959	0.0188539	-0.036346	-1.97331	-1.14926	-4.35763	0.000208749	0.0106443	0.662948	-1.50193	-1.14926	-2.89211	0.00795898	0.0477077	-2.45577	-2.39834	-1.14926	-5.44829	1.3e-05	0.002527	3.28783	-1.45042	-1.14926	-2.4703	0.0209147	0.609129	-3.23916	-0.522707	-1.14926	-0.985049	0.334331	0.464871	-5.4007	-0.00543864	-1.14926	-0.00813173	0.993578	0.996976	-5.87491
ENSGALG00000001726	NUDCD2	-0.0611555	2.50603	-0.232525	0.818082	0.895178	-6.28045	1.22543	2.50603	4.03415	0.00047591	0.0188724	-0.227236	0.372489	2.50603	1.49389	0.148108	0.554979	-5.56574	0.604161	2.50603	2.55067	0.0174765	0.0752794	-3.43466	0.101147	2.50603	0.499984	0.621595	0.86461	-6.61172	0.539916	2.50603	1.63904	0.11412	0.820508	-4.8114	0.665317	2.50603	3.29886	0.00299367	0.014782	-1.96119	-1.12429	2.50603	-3.58613	0.00147145	0.0786957	-1.16993
ENSGALG00000017314	C2CD3	0.341778	-0.158859	1.14877	0.261861	0.450436	-5.28084	-1.04036	-0.158859	-4.03258	0.000477808	0.0188934	-0.146553	-0.209767	-0.158859	-0.964341	0.344398	0.76887	-6.02734	-0.469212	-0.158859	-1.69505	0.102876	0.240856	-4.58867	-0.0679196	-0.158859	-0.380856	0.706627	0.901552	-6.48795	0.0170208	-0.158859	0.0585558	0.953786	0.996307	-5.89211	-0.81099	-0.158859	-3.20904	0.0037269	0.0171972	-1.854	0.972436	-0.158859	3.70707	0.00108724	0.0739786	-0.823785
ENSGALG00000006409		-0.300838	1.97093	-1.26651	0.217368	0.401987	-5.47397	-1.00732	1.97093	-4.03149	0.000479132	0.0188934	-0.257332	-0.640465	1.97093	-3.01434	0.00595691	0.0895781	-2.71779	-0.313473	1.97093	-1.46286	0.156353	0.317589	-5.24421	-0.443426	1.97093	-2.57375	0.0165914	0.168898	-3.73899	-0.353593	1.97093	-1.24808	0.223924	0.883706	-5.31353	-0.0126345	1.97093	-0.0665173	0.947512	0.965854	-6.42232	0.563895	1.97093	2.17399	0.0396922	0.206056	-4.19009
ENSGALG00000005782	DNTTIP2	0.332471	4.69872	1.62597	0.116888	0.276472	-5.3595	1.55803	4.69872	4.02907	0.00048209	0.0189039	-0.151693	0.370461	4.69872	1.30716	0.203421	0.63066	-5.77859	0.861511	4.69872	4.39845	0.000188081	0.00775258	0.61991	0.0583957	4.69872	0.255353	0.800605	0.93905	-6.67564	0.706739	4.69872	1.87124	0.0734295	0.792724	-4.4234	0.52904	4.69872	2.92647	0.00733918	0.0285474	-2.9645	-1.49964	4.69872	-3.74701	0.000983441	0.0730291	-0.721409
ENSGALG00000031656	EYA4	-0.918086	-2.45411	-1.79463	0.0851945	0.228802	-4.39127	-2.95755	-2.45411	-4.02986	0.000481125	0.0189039	-0.0512992	-3.08731	-2.45411	-5.08771	3.24e-05	0.0035785	2.3503	-1.34981	-2.45411	-2.96558	0.00668989	0.043099	-2.31162	-2.3047	-2.45411	-4.71988	8.27e-05	0.00886355	1.55531	-2.56585	-2.45411	-3.18475	0.00395324	0.443568	-1.99843	-0.431726	-2.45411	-0.927754	0.362682	0.492963	-5.46207	0.652851	-2.45411	0.811977	0.424707	0.652879	-5.31043
ENSGALG00000039349		0.813846	0.75128	1.1279	0.270403	0.459332	-5.3755	2.44831	0.75128	4.02663	0.000485086	0.0189684	-0.227327	0.956231	0.75128	1.75454	0.0919728	0.442465	-5.06759	0.150786	0.75128	0.221698	0.826406	0.900502	-5.93476	0.899257	0.75128	2.05855	0.0504397	0.299093	-4.64036	1.25927	0.75128	1.80241	0.0839304	0.797061	-4.50019	-0.66306	0.75128	-1.21869	0.234689	0.359394	-5.48452	-1.54905	0.75128	-2.55302	0.0173847	0.149906	-3.4398
ENSGALG00000039068	RSF1	0.911755	1.75965	2.27061	0.0323348	0.125544	-3.78426	1.47104	1.75965	4.02432	0.000487943	0.0190271	-0.252369	0.404321	1.75965	1.32609	0.197171	0.622841	-5.77596	0.499897	1.75965	1.33009	0.195868	0.368184	-5.22625	0.139315	1.75965	0.556598	0.582905	0.848039	-6.55601	0.739662	1.75965	1.84291	0.0776047	0.795833	-4.4944	-0.411857	1.75965	-1.43248	0.164778	0.276407	-5.36406	-1.33172	1.75965	-3.54598	0.00162626	0.080917	-1.26704
ENSGALG00000007079		0.118458	-0.841836	0.192461	0.848984	0.91396	-5.90053	-2.9145	-0.841836	-4.0175	0.000496454	0.0191966	-0.0714804	-1.59606	-0.841836	-2.81376	0.00956314	0.122265	-2.85884	-1.75128	-0.841836	-2.84723	0.00884347	0.0504818	-2.5455	-1.52259	-0.841836	-3.51239	0.0017679	0.0522481	-1.39671	-2.05392	-0.841836	-2.29021	0.0310028	0.668536	-3.47726	-1.86974	-0.841836	-3.35859	0.00258559	0.013315	-1.51781	1.39191	-0.841836	1.81216	0.0823683	0.285856	-4.4253
ENSGALG00000036763		0.439521	-0.491384	0.796639	0.433395	0.607974	-5.58991	-2.30857	-0.491384	-4.01561	0.000498844	0.0191966	-0.102206	-0.67911	-0.491384	-1.72865	0.0965899	0.451826	-5.07569	-1.55791	-0.491384	-2.81974	0.00943055	0.0524093	-2.59084	-0.332629	-0.491384	-0.999458	0.327446	0.695201	-6.04795	-0.779576	-0.491384	-1.38914	0.177421	0.863924	-4.96362	-1.99743	-0.491384	-3.87966	0.000703904	0.00519928	-0.366852	1.97594	-0.491384	3.37214	0.00250083	0.0890182	-1.50637
ENSGALG00000004286		-0.882741	-2.1077	-1.5683	0.129774	0.295452	-4.71087	-3.079	-2.1077	-4.01645	0.000497778	0.0191966	-0.0682471	-1.58728	-2.1077	-2.73686	0.0114318	0.136462	-2.87909	-1.33241	-2.1077	-2.62524	0.0147647	0.0684952	-2.97654	-0.999473	-2.1077	-2.36486	0.0263756	0.212467	-3.74337	-1.37048	-2.1077	-1.71797	0.0985517	0.811619	-4.29356	-0.449674	-2.1077	-0.868863	0.393444	0.523737	-5.50005	2.07953	-2.1077	2.61252	0.0151976	0.144151	-2.95184
ENSGALG00000012298	SLC39A8	-1.19571	-0.203172	-2.19311	0.038126	0.138513	-3.85033	-2.19305	-0.203172	-4.01539	0.000499129	0.0191966	-0.157381	-1.35657	-0.203172	-2.86213	0.00853987	0.114162	-2.84463	-1.00288	-0.203172	-2.15431	0.0413648	0.131823	-3.97028	-1.26142	-0.203172	-3.49091	0.00186477	0.0537991	-1.5336	-2.12077	-0.203172	-2.75568	0.010945	0.520322	-2.68051	0.192838	-0.203172	0.407266	0.687387	0.776435	-5.98623	0.931633	-0.203172	1.61714	0.118789	0.336473	-4.89256
ENSGALG00000005102	CDH4	1.54802	1.79873	4.49965	0.000145221	0.00378163	1.04963	1.19464	1.79873	4.01902	0.000494553	0.0191966	-0.268923	1.39971	1.79873	5.56351	9.72e-06	0.00174886	3.47904	0.215025	1.79873	0.635077	0.531328	0.692257	-5.78071	0.301424	1.79873	1.49455	0.147938	0.496044	-5.63248	0.865114	1.79873	2.62513	0.0147684	0.563931	-3.0865	-1.33299	1.79873	-5.43864	1.33e-05	0.000326012	3.26632	-0.89322	1.79873	-2.921	0.00743474	0.115369	-2.67499
ENSGALG00000034225	DEAF1	-0.589082	0.160006	-2.13274	0.0432705	0.150206	-3.94131	-0.961338	0.160006	-4.00882	0.000507515	0.0194658	-0.23785	-0.410778	0.160006	-2.02017	0.0545486	0.333953	-4.62487	-0.587054	0.160006	-2.416	0.0235814	0.0913567	-3.45947	-0.44935	0.160006	-2.62596	0.0147403	0.158246	-3.49719	0.190651	0.160006	0.722096	0.477144	0.935288	-5.72072	0.00202794	0.160006	0.0087862	0.993062	0.995757	-6.08316	0.511988	0.160006	2.06552	0.0497233	0.227009	-4.29043
ENSGALG00000000625	MAPT	0.0235877	1.35603	0.0392412	0.969019	0.983786	-6.08196	-2.26954	1.35603	-4.00506	0.000512378	0.0195325	-0.277765	-0.685451	1.35603	-1.53926	0.136694	0.535859	-5.51285	0.592521	1.35603	1.11953	0.273883	0.457058	-5.52058	-0.864555	1.35603	-2.31489	0.0293967	0.224051	-4.2379	-0.894558	1.35603	-1.49519	0.14777	0.848525	-5.00816	0.568934	1.35603	1.26867	0.216607	0.339304	-5.53506	1.40499	1.35603	2.38667	0.0251485	0.170815	-3.73472
ENSGALG00000002421	FAM213A	-0.2234	3.25702	-0.845437	0.406135	0.583793	-6.17431	1.60897	3.25702	4.00565	0.000511616	0.0195325	-0.269259	0.572065	3.25702	1.81599	0.0817622	0.416767	-5.07887	0.425613	3.25702	1.73795	0.0949094	0.228062	-5.07894	0.197368	3.25702	0.775782	0.445381	0.773816	-6.4413	1.07319	3.25702	2.56529	0.0169109	0.572744	-3.21153	0.649013	3.25702	2.93063	0.00726746	0.0283155	-2.90564	-1.4116	3.25702	-3.39679	0.00235349	0.0890182	-1.57985
ENSGALG00000009042	ISM1	-0.41348	-2.47435	-0.933	0.360021	0.543555	-5.44786	-2.68084	-2.47435	-4.00178	0.000516664	0.0195325	-0.117034	-2.23253	-2.47435	-4.10032	0.000402247	0.0163201	0.129305	-0.923987	-2.47435	-2.32821	0.0285617	0.104394	-3.54932	-1.25625	-2.47435	-3.06968	0.0052181	0.0924895	-2.19473	-2.32629	-2.47435	-3.01445	0.00595533	0.475005	-2.33232	-0.510507	-2.47435	-1.31565	0.200599	0.320402	-5.12832	1.42459	-2.47435	2.02282	0.054256	0.235366	-3.92595
ENSGALG00000030941	KIAA1324	-0.677739	-1.23849	-1.13673	0.266762	0.455352	-5.23083	-3.2727	-1.23849	-4.00331	0.000514665	0.0195325	-0.0967447	-0.987718	-1.23849	-2.39019	0.0249558	0.215778	-3.86865	-1.58834	-1.23849	-2.90737	0.00767772	0.0467186	-2.42301	-0.70539	-1.23849	-1.67987	0.105827	0.425307	-4.98629	-0.829862	-1.23849	-1.47971	0.151831	0.851993	-4.85806	-0.9106	-1.23849	-1.64646	0.112574	0.209675	-4.63121	2.56731	-1.23849	3.06286	0.00530414	0.106719	-2.09605
ENSGALG00000013568	NR4A3	-0.710467	-2.74762	-1.67411	0.106965	0.261941	-4.56297	-2.81805	-2.74762	-4.0007	0.000518081	0.0195325	-0.182793	-1.59038	-2.74762	-3.0997	0.00485489	0.0777114	-2.05663	-1.30856	-2.74762	-3.35188	0.00262858	0.0247651	-1.509	-0.751115	-2.74762	-1.84426	0.0774012	0.365352	-4.46682	-1.86802	-2.74762	-2.56496	0.0169234	0.572744	-3.06227	-0.598096	-2.74762	-1.50848	0.144356	0.251579	-4.80405	2.06693	-2.74762	2.84577	0.00887373	0.122462	-2.52694
ENSGALG00000000839	WNT11	-1.45842	-1.41877	-2.70649	0.0122606	0.065898	-2.8423	-2.9167	-1.41877	-4.00001	0.000518992	0.0195325	-0.095307	-3.13167	-1.41877	-5.37593	1.56e-05	0.00231333	3.0881	-1.48558	-1.41877	-3.22982	0.0035432	0.0290692	-1.79409	-2.07201	-1.41877	-4.37793	0.000198199	0.0151213	0.759056	-2.48026	-1.41877	-3.16221	0.00417513	0.443568	-1.94772	-0.0271545	-1.41877	-0.0553783	0.956291	0.971727	-5.93721	0.844687	-1.41877	1.06594	0.296955	0.53796	-5.21331
ENSGALG00000004035	CRYBA1	-5.0397	0.619266	-6.88034	3.87e-07	0.000120634	6.33054	-2.56479	0.619266	-4.00242	0.000515825	0.0195325	-0.305919	-3.32727	0.619266	-5.47114	1.23e-05	0.00200124	3.30189	-2.42038	0.619266	-5.60135	8.84e-06	0.00168374	3.63074	-3.60864	0.619266	-7.05149	2.58e-07	0.000129376	7.01974	-3.11889	0.619266	-3.57643	0.00150748	0.335126	-1.03219	2.61932	0.619266	3.6359	0.00129945	0.00808228	-0.918302	-1.04384	0.619266	-1.44183	0.162147	0.394346	-5.2537
ENSGALG00000016464	VSNL1	-0.348649	-0.869488	-0.779576	0.443186	0.617023	-5.59368	1.62308	-0.869488	3.99701	0.00052295	0.0196288	-0.198866	-0.390364	-0.869488	-1.14156	0.264789	0.700153	-5.78607	-0.308887	-0.869488	-0.788738	0.437912	0.612474	-5.63232	0.340719	-0.869488	0.921138	0.366056	0.719101	-5.8132	-0.626737	-0.869488	-1.3005	0.205659	0.880636	-5.01662	0.0397622	-0.869488	0.107083	0.915604	0.945026	-6.00723	-1.28236	-0.869488	-3.19277	0.0038771	0.0961602	-1.96998
ENSGALG00000028685	SEMA5A	0.24677	0.845228	0.602158	0.55266	0.707934	-5.8253	-1.40923	0.845228	-3.99444	0.00052637	0.0196684	-0.306387	-1.01117	0.845228	-3.43218	0.00215664	0.0473046	-1.72427	-0.373367	0.845228	-0.979495	0.337011	0.520343	-5.53347	-0.744739	0.845228	-3.04783	0.00549867	0.0946794	-2.65559	-0.627314	0.845228	-1.59245	0.124242	0.832453	-4.83285	-0.620138	0.845228	-1.89413	0.0702011	0.148327	-4.50865	0.664487	0.845228	1.80783	0.0830583	0.287256	-4.76223
ENSGALG00000016361	FAM110C	0.436296	-0.239731	0.673083	0.507261	0.672802	-5.66211	-2.94161	-0.239731	-3.99268	0.00052873	0.0196684	-0.127326	0.754092	-0.239731	1.68363	0.105091	0.473096	-5.15932	-0.516219	-0.239731	-0.854879	0.400989	0.57978	-5.52287	-0.200065	-0.239731	-0.532031	0.599548	0.855236	-6.42717	1.5089	-0.239731	2.67461	0.0131914	0.550509	-2.94759	-0.952516	-0.239731	-1.68356	0.105103	0.199358	-4.66151	2.74154	-0.239731	3.67424	0.00118051	0.0740603	-0.821221
ENSGALG00000029378	ITGA9	0.593871	-0.670659	1.13287	0.268351	0.456896	-5.31688	-2.03117	-0.670659	-3.99089	0.000531132	0.0196684	-0.201662	-1.70199	-0.670659	-3.29147	0.00304823	0.0585378	-1.77645	-0.997724	-0.670659	-1.93655	0.0645422	0.177179	-4.20034	-1.35798	-0.670659	-3.86693	0.000726909	0.0318886	-0.591575	-0.740623	-0.670659	-1.1369	0.266695	0.895943	-5.11491	-1.59159	-0.670659	-3.46525	0.00198719	0.0110743	-1.29339	0.67319	-0.670659	1.2378	0.227647	0.469731	-5.34794
ENSGALG00000042657	WNT3A	-0.999422	-2.11525	-1.55433	0.133066	0.300077	-4.80775	-4.65198	-2.11525	-3.99305	0.000528233	0.0196684	-0.186474	-4.16488	-2.11525	-5.12493	2.95e-05	0.00341687	2.45752	-1.36843	-2.11525	-2.43522	0.0226031	0.089051	-3.40242	-1.42322	-2.11525	-2.45966	0.021414	0.191857	-3.50464	-3.9503	-2.11525	-3.42094	0.00221737	0.367513	-1.61391	-0.369012	-2.11525	-0.639446	0.52853	0.647088	-5.77825	3.22876	-2.11525	2.66853	0.0133762	0.138887	-2.83786
ENSGALG00000041722	STX1A	1.58937	0.537862	3.16821	0.00411489	0.0321273	-1.94389	-2.06297	0.537862	-3.99045	0.000531728	0.0196684	-0.221987	-1.17797	0.537862	-3.15371	0.00426184	0.0713754	-2.35019	0.106091	0.537862	0.213179	0.83297	0.904279	-5.92361	-0.0681824	0.537862	-0.215255	0.831369	0.951601	-6.60802	-0.944922	0.537862	-1.86652	0.0741114	0.793574	-4.39721	-1.48328	0.537862	-4.02974	0.000481273	0.00394402	-0.0904252	1.99478	0.537862	3.79057	0.000881329	0.0719308	-0.610709
ENSGALG00000008352		-1.94018	3.37512	-3.37279	0.0024968	0.0226648	-1.68359	-2.72734	3.37512	-3.98994	0.000532411	0.0196684	-0.35873	-1.14853	3.37512	-1.94269	0.0637564	0.362403	-4.84965	0.13796	3.37512	0.302401	0.764926	0.863319	-6.47095	-1.02172	3.37512	-2.17196	0.0398619	0.260719	-4.53254	-0.461464	3.37512	-0.587012	0.562624	0.95204	-5.87483	2.07814	3.37512	4.08662	0.000416505	0.00356518	-0.0445485	1.70562	3.37512	2.40185	0.0243255	0.168218	-3.75926
ENSGALG00000037686	NBN	0.454863	1.28089	1.08136	0.290179	0.479013	-5.49715	1.48968	1.28089	3.98551	0.000538434	0.0197906	-0.347025	0.362427	1.28089	1.10986	0.27795	0.714522	-5.98602	0.587622	1.28089	1.55145	0.133755	0.285921	-4.95061	0.156562	1.28089	0.586601	0.562896	0.836544	-6.49839	0.747632	1.28089	1.75622	0.0916797	0.804631	-4.60122	0.132759	1.28089	0.42735	0.672897	0.764435	-6.21394	-1.33312	1.28089	-3.48477	0.00189338	0.0851899	-1.41159
ENSGALG00000031423	DMRTA2	-0.760978	-2.2373	-1.50303	0.145749	0.317169	-4.83547	-3.52823	-2.2373	-3.98543	0.000538538	0.0197906	-0.213002	-3.24893	-2.2373	-4.9321	4.81e-05	0.00465847	1.97655	-0.125763	-2.2373	-0.294322	0.771018	0.866577	-5.90793	-1.84718	-2.2373	-3.4163	0.00224288	0.0590485	-1.39331	-2.35602	-2.2373	-2.7209	0.0118605	0.533321	-2.79489	0.635214	-2.2373	1.52664	0.139794	0.245672	-4.92136	1.68104	-2.2373	1.77852	0.0878644	0.293192	-4.21851
ENSGALG00000042610		0.630412	1.06756	0.82507	0.417378	0.594734	-5.78694	-3.26154	1.06756	-3.97821	0.000548496	0.0199032	-0.288699	0.286097	1.06756	0.4721	0.641078	0.914299	-6.52791	-2.70015	1.06756	-3.10679	0.00477274	0.0348479	-2.04076	-0.717021	1.06756	-1.4688	0.154745	0.506215	-5.66915	-0.275782	1.06756	-0.335224	0.74034	0.968312	-5.9669	-3.33057	1.06756	-4.32634	0.000226112	0.00233394	0.651066	2.54452	1.06756	3.01286	0.00597796	0.108282	-2.38897
ENSGALG00000032999		-0.719831	-1.70529	-1.35205	0.188842	0.371648	-4.98414	1.924	-1.70529	3.97835	0.000548295	0.0199032	-0.212496	2.04193	-1.70529	4.03742	0.00047197	0.0181771	-0.0337065	-1.14481	-1.70529	-2.39001	0.0249654	0.0948741	-3.41492	0.730685	-1.70529	1.63541	0.114884	0.442819	-4.89255	0.783391	-1.70529	1.0553	0.301695	0.901038	-5.02924	-0.424978	-1.70529	-0.87099	0.392304	0.522687	-5.50039	-1.19331	-1.70529	-2.58555	0.016155	0.14724	-3.22858
ENSGALG00000029020	PLPP4	0.626139	-1.68324	1.07344	0.293643	0.481224	-5.34552	-3.28217	-1.68324	-3.9774	0.00054962	0.0199032	-0.149642	-2.40185	-1.68324	-3.98047	0.00054536	0.0199369	-0.162999	-0.764328	-1.68324	-1.36927	0.183469	0.353056	-4.99042	-2.28284	-1.68324	-4.41811	0.000178869	0.0142473	0.856627	-2.30114	-1.68324	-2.73629	0.011447	0.532094	-2.71943	-1.39047	-1.68324	-2.68573	0.0128593	0.0427659	-2.91238	0.999326	-1.68324	1.11342	0.276447	0.516061	-5.12666
ENSGALG00000010953	KANK4	0.525006	0.991986	1.54065	0.136356	0.304562	-4.98447	-1.26914	0.991986	-3.97705	0.000550109	0.0199032	-0.363411	-0.864775	0.991986	-3.20257	0.00378595	0.0661858	-2.26392	-0.319956	0.991986	-0.987979	0.332923	0.516759	-5.60216	-0.54616	0.991986	-2.47551	0.0206741	0.188457	-3.90202	-0.789031	0.991986	-2.15477	0.0413248	0.723202	-3.93826	-0.844962	0.991986	-3.19962	0.0038131	0.0175	-2.03122	0.722983	0.991986	2.1827	0.0389718	0.204768	-4.14148
ENSGALG00000039587	SYNDIG1	-1.40802	-1.97464	-2.18963	0.0384071	0.139102	-3.76045	2.56649	-1.97464	3.97711	0.000550021	0.0199032	-0.182142	-0.0499297	-1.97464	-0.0678472	0.946464	0.989686	-5.98399	-0.429072	-1.97464	-0.801259	0.430766	0.606043	-5.61505	1.2651	-1.97464	2.06181	0.0501038	0.298367	-4.12162	1.14753	-1.97464	1.36511	0.184757	0.865231	-4.76816	0.978952	-1.97464	1.76705	0.0898103	0.17675	-4.50748	-1.30139	-1.97464	-2.18856	0.0384936	0.203495	-3.94211
ENSGALG00000041491	ACKR4	-1.10188	-2.80281	-2.47661	0.0206234	0.0933327	-3.24498	-2.98778	-2.80281	-3.98092	0.000544738	0.0199032	-0.234216	-1.02617	-2.80281	-1.96988	0.0603811	0.352193	-4.21328	-1.95351	-2.80281	-4.70386	8.62e-05	0.0052679	1.39606	-0.806716	-2.80281	-1.75238	0.0923516	0.396048	-4.55198	-1.34192	-2.80281	-1.81839	0.0813841	0.795833	-4.11354	-0.851622	-2.80281	-2.01956	0.0546166	0.123464	-4.04254	2.18107	-2.80281	2.79955	0.00988498	0.126533	-2.61353
ENSGALG00000009905	MDM1	-0.00594956	1.92509	-0.0260621	0.979421	0.989339	-6.19355	-0.898196	1.92509	-3.97006	0.000559934	0.0199186	-0.405833	-0.0437321	1.92509	-0.227659	0.821821	0.963909	-6.63311	0.0584346	1.92509	0.284053	0.778782	0.871883	-6.17534	0.0926633	1.92509	0.595491	0.557035	0.834372	-6.56136	0.384557	1.92509	1.51316	0.143169	0.844547	-4.98766	0.0643842	1.92509	0.365125	0.718185	0.801039	-6.3318	0.990859	1.92509	4.23034	0.000288861	0.0704969	0.343251
ENSGALG00000006203		-0.0471763	-0.676641	-0.132002	0.896073	0.942182	-5.86036	-1.48877	-0.676641	-3.96107	0.00057285	0.0199186	-0.218929	-0.964456	-0.676641	-3.64577	0.00126774	0.0340279	-1.09917	-0.127444	-0.676641	-0.405234	0.68886	0.81099	-5.83259	-0.772648	-0.676641	-2.95318	0.00688948	0.106527	-2.59527	-0.170998	-0.676641	-0.502654	0.619744	0.958941	-5.76628	-0.0802677	-0.676641	-0.267864	0.79107	0.854431	-5.95499	0.71612	-0.676641	1.82007	0.0811193	0.284191	-4.46439
ENSGALG00000002827	GPS1	-0.0424722	3.55744	-0.203668	0.840313	0.908422	-6.48159	1.23721	3.55744	3.96907	0.000561346	0.0199186	-0.348648	0.0527338	3.55744	0.218721	0.828698	0.965338	-6.63596	0.135384	3.55744	0.694754	0.493815	0.660522	-6.24622	0.153233	3.55744	0.781402	0.442132	0.772519	-6.42935	0.313633	3.55744	0.982395	0.33561	0.913158	-5.59754	0.177856	3.55744	1.03844	0.309312	0.439575	-6.11074	-1.08398	3.55744	-3.35261	0.00262384	0.0890182	-1.67031
ENSGALG00000033270	KLHL26	-0.115386	-0.362553	-0.276651	0.784394	0.871506	-5.85264	-1.49107	-0.362553	-3.9609	0.000573096	0.0199186	-0.291736	0.0325341	-0.362553	0.10814	0.914775	0.98435	-6.48831	-0.495348	-0.362553	-1.31452	0.200973	0.374619	-5.10395	-0.257117	-0.362553	-1.03244	0.312058	0.680694	-6.02296	-0.477189	-0.362553	-1.11788	0.274575	0.898061	-5.26042	-0.379963	-0.362553	-1.0846	0.28877	0.417827	-5.44751	1.23396	-0.362553	3.20524	0.00376148	0.0954857	-1.93227
ENSGALG00000033271	PFKM	-0.150837	-0.959512	-0.502461	0.619878	0.757803	-5.77283	-1.28571	-0.959512	-3.96353	0.00056928	0.0199186	-0.213181	-0.610964	-0.959512	-2.255	0.0334329	0.251373	-3.96826	-0.573563	-0.959512	-2.10768	0.0455826	0.140293	-3.95153	0.146077	-0.959512	0.693011	0.49489	0.800317	-6.16051	-0.482607	-0.959512	-1.33046	0.195747	0.875176	-4.90748	-0.422727	-0.959512	-1.67822	0.106152	0.200823	-4.71307	1.43178	-0.959512	4.40676	0.000184128	0.0634983	0.833142
ENSGALG00000010016	SOCS5	-0.217479	0.753568	-0.674575	0.506329	0.671692	-5.78102	1.08061	0.753568	3.96334	0.000569564	0.0199186	-0.393112	0.283321	0.753568	1.19062	0.245332	0.67975	-5.88588	-0.033113	0.753568	-0.116729	0.908037	0.94987	-6.03865	0.293797	0.753568	1.43543	0.163945	0.519488	-5.60219	0.938644	0.753568	3.05493	0.00540597	0.462738	-2.18729	0.184366	0.753568	0.717605	0.47986	0.60578	-5.9196	-0.786817	0.753568	-2.8521	0.00874307	0.122213	-2.82298
ENSGALG00000016105	DYSF	0.462902	0.0517858	0.999105	0.327614	0.514089	-5.51821	-1.7394	0.0517858	-3.97185	0.000557407	0.0199186	-0.301747	-0.910939	0.0517858	-2.50781	0.0192388	0.1886	-3.6823	-1.21012	0.0517858	-2.62267	0.0148512	0.0687829	-3.02003	-0.135059	0.0517858	-0.477384	0.637365	0.871411	-6.52913	-0.934902	0.0517858	-1.83179	0.0792999	0.795833	-4.37585	-1.67302	0.0517858	-4.23906	0.000282506	0.00273128	0.446112	1.60434	0.0517858	3.58184	0.0014873	0.078888	-1.11793
ENSGALG00000012287	ATP5S	-0.357539	1.69997	-1.18909	0.245924	0.433867	-5.63308	1.39445	1.69997	3.96766	0.000563357	0.0199186	-0.392644	0.0457077	1.69997	0.154737	0.87831	0.978135	-6.6293	0.368176	1.69997	1.3738	0.182075	0.351577	-5.44071	0.191153	1.69997	0.776521	0.444953	0.773816	-6.39065	-0.0253706	1.69997	-0.064276	0.949278	0.99544	-6.03485	0.725715	1.69997	3.06285	0.00530425	0.0223992	-2.48922	-1.2033	1.69997	-3.33967	0.0027086	0.0890182	-1.74584
ENSGALG00000000314	NEFL	-0.613736	3.11448	-1.45796	0.157686	0.332822	-5.36228	-2.02474	3.11448	-3.97004	0.000559964	0.0199186	-0.409213	-0.693071	3.11448	-1.59012	0.124767	0.51378	-5.42714	0.967031	3.11448	2.60763	0.0153671	0.0699265	-3.40506	-1.07667	3.11448	-3.07894	0.00510335	0.0911461	-2.65054	-0.235813	3.11448	-0.407987	0.686864	0.965256	-5.97823	1.58077	3.11448	4.67013	9.39e-05	0.00127395	1.3169	0.948075	3.11448	1.7889	0.0861368	0.29102	-4.8527
ENSGALG00000036886		1.56313	0.575224	1.51508	0.142684	0.313296	-4.93257	-4.38688	0.575224	-3.9608	0.000573237	0.0199186	-0.267314	-0.390715	0.575224	-0.503364	0.619252	0.909208	-6.44365	1.22644	0.575224	1.2654	0.217757	0.394485	-5.22962	-0.657019	0.575224	-1.1446	0.263551	0.63149	-6.08934	0.422656	0.575224	0.424557	0.674904	0.965256	-5.92118	-0.336697	0.575224	-0.481087	0.634769	0.733406	-6.2141	3.72986	0.575224	3.29275	0.00303875	0.0906125	-1.71454
ENSGALG00000033618	MYO9A	0.674035	0.445429	1.55287	0.133415	0.300456	-4.84623	-1.47397	0.445429	-3.96896	0.0005615	0.0199186	-0.345551	-0.367409	0.445429	-1.19343	0.244251	0.678835	-5.88019	-0.907734	0.445429	-2.11933	0.044494	0.137795	-3.92443	-0.215535	0.445429	-0.866244	0.39485	0.743559	-6.29288	-0.50116	0.445429	-1.18309	0.248249	0.889775	-5.29641	-1.58177	0.445429	-4.38032	0.000196993	0.00211215	0.775719	1.25843	0.445429	3.29394	0.00302987	0.0906125	-1.8045
ENSGALG00000012322	KCTD16	-1.01485	-2.37975	-1.89272	0.0703957	0.202796	-4.23881	-3.52085	-2.37975	-3.9675	0.00056358	0.0199186	-0.25048	-1.28786	-2.37975	-2.64444	0.014133	0.154986	-3.14384	-1.30693	-2.37975	-2.63103	0.0145715	0.0678265	-2.95437	-1.56414	-2.37975	-2.98616	0.0063705	0.101868	-2.32566	-1.3556	-2.37975	-1.93193	0.065138	0.787722	-4.02877	-0.292075	-2.37975	-0.579138	0.56784	0.679568	-5.67298	1.95672	-2.37975	2.08837	0.0474393	0.221819	-3.78078
ENSGALG00000005583	ALG14	-1.28652	1.14426	-2.71756	0.0119522	0.064932	-2.98364	1.91836	1.14426	3.97139	0.000558058	0.0199186	-0.373195	0.0548255	1.14426	0.130312	0.897395	0.980776	-6.58213	-0.316141	1.14426	-0.815861	0.422525	0.598708	-5.96319	0.125433	1.14426	0.35784	0.72356	0.910087	-6.58007	0.60023	1.14426	1.09722	0.283325	0.900887	-5.43887	0.970378	1.14426	2.43422	0.0226534	0.0649527	-3.64202	-1.79293	1.14426	-3.63552	0.00130069	0.07845	-1.05551
ENSGALG00000025915	ARRDC3	0.810868	1.30474	2.71853	0.0119256	0.0648628	-2.91693	-1.05327	1.30474	-3.96172	0.000571904	0.0199186	-0.416409	0.151602	1.30474	0.67864	0.503794	0.861525	-6.42211	-0.137729	1.30474	-0.480825	0.634952	0.770794	-5.9271	-0.0662229	1.30474	-0.362385	0.720205	0.908635	-6.66133	-0.000634712	1.30474	-0.00213025	0.998318	0.999873	-6.05226	-0.948597	1.30474	-4.17375	0.000333673	0.00306752	0.239864	0.987052	1.30474	3.59545	0.00143763	0.0786957	-1.15996
ENSGALG00000030276	SHTN1	2.06263	0.877881	5.44292	1.32e-05	0.000957501	3.2031	1.31371	0.877881	3.96565	0.000566229	0.0199186	-0.387801	1.55603	0.877881	5.28874	1.94e-05	0.002649	2.8345	1.32987	0.877881	3.64128	0.00128207	0.0173359	-0.901129	1.22026	0.877881	5.07283	3.36e-05	0.00486604	2.26477	1.19071	0.877881	3.10993	0.00473682	0.443568	-2.06074	-0.732767	0.877881	-2.98298	0.00641898	0.025849	-2.58273	-0.0934516	0.877881	-0.283669	0.779073	0.892706	-6.32496
ENSGALG00000005613		-2.95925	0.0225338	-5.75481	6.02e-06	0.00064981	3.99789	-2.21357	0.0225338	-3.96563	0.000566267	0.0199186	-0.374274	-4.40368	0.0225338	-6.8861	3.81e-07	0.000205956	6.59037	-2.19826	0.0225338	-5.61557	8.53e-06	0.00168374	3.6792	-3.47276	0.0225338	-7.23599	1.68e-07	9.8e-05	7.42252	-4.51415	0.0225338	-4.4551	0.000162733	0.0878635	0.58616	0.760997	0.0225338	1.5369	0.13727	0.242324	-5.08645	-1.25918	0.0225338	-1.918	0.0669652	0.261855	-4.47976
ENSGALG00000030027	MCAM	1.27394	2.39316	3.15815	0.00421636	0.0326199	-2.04633	-1.54789	2.39316	-3.95397	0.000583246	0.0202163	-0.448315	-0.412191	2.39316	-1.23624	0.228216	0.660963	-5.90274	-0.067831	2.39316	-0.170177	0.866283	0.924782	-6.09795	-0.428349	2.39316	-1.59675	0.123278	0.456083	-5.50645	-0.643162	2.39316	-1.46551	0.155633	0.85431	-5.05739	-1.34177	2.39316	-4.54067	0.000130768	0.00161862	1.06442	1.11955	2.39316	2.7504	0.0110796	0.129678	-3.05448
ENSGALG00000009865	RNF150	0.159268	0.361496	0.335063	0.74046	0.841393	-5.92208	-1.74886	0.361496	-3.95003	0.000589094	0.0203687	-0.350753	-0.451625	0.361496	-1.30834	0.203029	0.630625	-5.73518	-0.13578	0.361496	-0.312568	0.757282	0.858008	-5.93717	-0.217004	0.361496	-0.757242	0.456203	0.779825	-6.34757	-0.543475	0.361496	-1.14822	0.262082	0.893773	-5.33021	-0.295048	0.361496	-0.790922	0.43666	0.565535	-5.85544	1.53186	0.361496	3.37603	0.002477	0.0890182	-1.58284
ENSGALG00000009732	PCDH18	-0.502259	0.436246	-1.13546	0.267287	0.455748	-5.44729	-1.71885	0.436246	-3.9468	0.000593936	0.0204762	-0.381045	-1.26565	0.436246	-3.58676	0.00146914	0.03735	-1.33306	-0.920948	0.436246	-2.30479	0.0300446	0.107786	-3.72414	-0.662452	0.436246	-2.26081	0.0330202	0.238937	-4.26813	-1.0057	0.436246	-2.10275	0.0460502	0.742031	-3.99813	-0.41869	0.436246	-1.11335	0.276475	0.405015	-5.57473	1.0564	0.436246	2.33756	0.0279888	0.179072	-3.78245
ENSGALG00000012452		0.496572	1.90207	2.1421	0.0424336	0.148401	-4.11878	-0.921065	1.90207	-3.94505	0.000596578	0.0204762	-0.469105	-0.134917	1.90207	-0.680314	0.502752	0.861479	-6.42817	0.560934	1.90207	2.62176	0.014882	0.0687854	-3.20165	-0.297157	1.90207	-1.85345	0.0760292	0.364141	-5.09901	-0.0689796	1.90207	-0.261273	0.796089	0.977238	-6.02742	0.0643611	1.90207	0.381952	0.705825	0.791214	-6.40385	0.623908	1.90207	2.57397	0.0165831	0.148345	-3.4191
ENSGALG00000011878	TCF20	0.712745	2.42204	3.1249	0.00456895	0.034299	-2.17265	-0.959112	2.42204	-3.94553	0.000595843	0.0204762	-0.466852	-0.288891	2.42204	-1.41098	0.170957	0.588012	-5.68998	0.0352769	2.42204	0.162017	0.872635	0.927683	-6.21912	-0.276432	2.42204	-1.663	0.109191	0.43242	-5.40597	-0.381848	2.42204	-1.404	0.173001	0.863617	-5.1366	-0.677468	2.42204	-3.98374	0.000540849	0.00428225	-0.330293	0.68268	2.42204	2.70072	0.0124243	0.135693	-3.15616
ENSGALG00000006425	SLC6A6	1.08184	2.43564	2.55997	0.0171147	0.0821514	-3.22936	1.51702	2.43564	3.94229	0.000600757	0.0204954	-0.445165	2.59255	2.43564	7.9642	3.18e-08	3.19e-05	9.04122	0.105972	2.43564	0.259574	0.797384	0.883478	-5.99559	1.7053	2.43564	6.58815	7.78e-07	0.000321159	5.91196	1.9043	2.43564	4.54226	0.000130238	0.0759033	1.14974	-0.975872	2.43564	-3.11522	0.00467687	0.0203515	-2.22727	0.188279	2.43564	0.471937	0.641193	0.808705	-6.2147
ENSGALG00000044781		-0.477542	-1.32526	-0.844794	0.406487	0.583941	-5.50743	-3.05666	-1.32526	-3.94083	0.000602977	0.0204954	-0.232722	-0.663329	-1.32526	-1.3474	0.190312	0.61416	-5.38445	-0.442194	-1.32526	-0.899355	0.377312	0.557254	-5.51347	-0.308746	-1.32526	-0.780382	0.442721	0.772519	-6.04729	-0.0962853	-1.32526	-0.154675	0.878358	0.984725	-5.71781	0.0353482	-1.32526	0.0722394	0.943004	0.963176	-5.93154	2.74791	-1.32526	3.49708	0.00183643	0.084448	-1.216
ENSGALG00000045359		-0.477542	-1.32526	-0.844794	0.406487	0.583941	-5.50743	-3.05666	-1.32526	-3.94083	0.000602977	0.0204954	-0.232722	-0.663329	-1.32526	-1.3474	0.190312	0.61416	-5.38445	-0.442194	-1.32526	-0.899355	0.377312	0.557254	-5.51347	-0.308746	-1.32526	-0.780382	0.442721	0.772519	-6.04729	-0.0962853	-1.32526	-0.154675	0.878358	0.984725	-5.71781	0.0353482	-1.32526	0.0722394	0.943004	0.963176	-5.93154	2.74791	-1.32526	3.49708	0.00183643	0.084448	-1.216
ENSGALG00000006346	CXCL14	-1.37171	-2.04884	-1.87364	0.073086	0.207353	-4.27293	-4.72149	-2.04884	-3.94201	0.000601182	0.0204954	-0.293126	-4.54794	-2.04884	-5.8729	4.48e-06	0.000985579	4.18148	-0.476029	-2.04884	-0.778785	0.443643	0.617229	-5.62622	-2.82581	-2.04884	-3.99314	0.000528105	0.0266674	-0.112221	-2.89371	-2.04884	-3.23437	0.00350411	0.443568	-1.7752	0.895679	-2.04884	1.42403	0.167183	0.279362	-4.98228	1.89568	-2.04884	1.45464	0.158598	0.389784	-4.62239
ENSGALG00000041280	FOSB	-1.13118	-2.27367	-2.22367	0.0357388	0.133538	-3.69631	-3.32283	-2.27367	-3.93983	0.00060451	0.0204978	-0.308957	-0.275601	-2.27367	-0.547015	0.58937	0.899332	-5.96538	-1.52849	-2.27367	-3.23759	0.00347675	0.0286256	-1.74651	-0.524993	-2.27367	-1.17931	0.249719	0.618482	-5.44063	0.0184307	-2.27367	0.0268091	0.978831	0.997895	-5.52616	-0.397314	-2.27367	-0.828605	0.415412	0.545209	-5.50777	2.79783	-2.27367	3.25276	0.0033506	0.0918014	-1.77704
ENSGALG00000010471	PPP2R2D	0.393876	2.26132	1.64645	0.112576	0.270202	-5.0043	1.06834	2.26132	3.93835	0.000606778	0.0205252	-0.462908	0.544521	2.26132	2.43541	0.0225938	0.205184	-3.94705	0.340327	2.26132	1.52797	0.139465	0.293371	-5.16628	0.332868	2.26132	1.83158	0.0793318	0.369496	-5.12706	0.639538	2.26132	2.1679	0.0402034	0.717083	-3.95832	-0.0535491	2.26132	-0.29842	0.767926	0.838438	-6.48509	-0.735471	2.26132	-2.62777	0.01468	0.141927	-3.28853
ENSGALG00000011283	ZNF385D	-0.495542	-1.72184	-0.794082	0.434853	0.60935	-5.54337	-3.64992	-1.72184	-3.93554	0.000611122	0.0206224	-0.261093	-1.64038	-1.72184	-3.09839	0.00487027	0.0778689	-2.24332	-1.70019	-1.72184	-2.94301	0.00705752	0.0442687	-2.35201	-1.60328	-1.72184	-3.19729	0.00383473	0.0800519	-1.98097	-1.25021	-1.72184	-1.77577	0.0883289	0.800684	-4.33851	-1.20465	-1.72184	-2.08696	0.0475772	0.110982	-3.9604	2.04664	-1.72184	2.09784	0.0465209	0.220034	-3.80839
ENSGALG00000030862	MED30	-0.833301	2.98072	-2.43199	0.022765	0.0996181	-3.77173	1.86102	2.98072	3.93401	0.000613489	0.0206527	-0.450603	-0.0305347	2.98072	-0.0816229	0.935617	0.987185	-6.66259	1.03897	2.98072	3.45431	0.00204177	0.0215994	-1.58525	-0.165724	2.98072	-0.541257	0.593271	0.851829	-6.58881	1.01665	2.98072	2.04322	0.0520466	0.748146	-4.17386	1.87227	2.98072	6.53065	8.94e-07	5.53e-05	5.81704	-2.02674	2.98072	-4.15394	0.000350941	0.0704969	0.186605
ENSGALG00000011704	HACD2	0.139205	2.47935	0.695483	0.493367	0.659985	-6.13223	0.969676	2.47935	3.93185	0.000616855	0.0206668	-0.477803	0.49259	2.47935	2.43094	0.0228176	0.205587	-3.95764	0.080836	2.47935	0.432851	0.66895	0.796919	-6.2683	0.224981	2.47935	1.36987	0.183285	0.54501	-5.81587	0.287713	2.47935	1.07455	0.293156	0.901038	-5.51115	-0.0583689	2.47935	-0.374164	0.711535	0.795392	-6.50176	-0.744695	2.47935	-2.92083	0.0074376	0.115369	-2.66936
ENSGALG00000028327		1.10997	0.932666	1.40851	0.171678	0.350039	-5.05074	-2.61484	0.932666	-3.9326	0.000615685	0.0206668	-0.453273	-1.09648	0.932666	-2.07618	0.0486458	0.313109	-4.63104	-0.547416	0.932666	-0.69755	0.492096	0.659542	-5.67429	-0.670736	0.932666	-1.56349	0.130901	0.467699	-5.54523	-0.581792	0.932666	-0.828494	0.415474	0.928585	-5.7265	-1.65739	0.932666	-2.62346	0.0148246	0.0475565	-3.15109	1.94411	0.932666	2.82505	0.00931437	0.124647	-2.8486
ENSGALG00000008652	CXorf56	-0.166088	3.50279	-0.601282	0.553234	0.708346	-6.37776	1.73723	3.50279	3.92981	0.00062005	0.0207244	-0.437782	0.0328414	3.50279	0.0969389	0.923572	0.984666	-6.65602	0.493247	3.50279	1.91451	0.0674302	0.182185	-4.81053	0.211034	3.50279	0.769522	0.449018	0.775546	-6.44363	0.502845	3.50279	1.1162	0.275279	0.898274	-5.46209	0.659336	3.50279	2.81508	0.00953353	0.0343246	-3.17206	-1.5262	3.50279	-3.33616	0.00273203	0.0890182	-1.70377
ENSGALG00000016767		-0.340172	-2.33706	-0.66639	0.511455	0.676638	-5.62173	-3.3438	-2.33706	-3.92782	0.000623182	0.0207794	-0.329062	-1.72711	-2.33706	-3.07052	0.00520751	0.0815726	-2.15709	-1.11312	-2.33706	-2.41767	0.0234944	0.0910974	-3.36939	-1.20074	-2.33706	-2.52951	0.0183269	0.176051	-3.28435	-1.83456	-2.33706	-2.32908	0.0285085	0.656051	-3.40229	-0.772951	-2.33706	-1.66803	0.108178	0.203539	-4.6177	2.14306	-2.33706	2.41518	0.0236235	0.167	-3.26807
ENSGALG00000042388	LAMA2	-0.511522	-1.78791	-1.21627	0.235594	0.421792	-5.15545	-2.13623	-1.78791	-3.92595	0.000626134	0.0207794	-0.261913	-0.566327	-1.78791	-1.37849	0.180642	0.601482	-5.23986	-1.4817	-1.78791	-3.83178	0.000794361	0.0142243	-0.481742	-1.1356	-1.78791	-3.17297	0.00406775	0.0830402	-2.00262	-0.666536	-1.78791	-1.17586	0.25107	0.889775	-4.95493	-0.970176	-1.78791	-2.51071	0.0191145	0.0572618	-3.20907	1.00063	-1.78791	1.74077	0.0944056	0.304125	-4.41443
ENSGALG00000037546	SRPK1	0.506365	3.43512	1.6364	0.114675	0.273776	-5.12476	1.71627	3.43512	3.92603	0.000626005	0.0207794	-0.429075	0.194084	3.43512	0.591494	0.559666	0.887943	-6.47442	0.137015	3.43512	0.465231	0.645919	0.779054	-6.27011	0.230119	3.43512	0.864466	0.395806	0.74362	-6.3555	0.530817	3.43512	1.21555	0.235862	0.886371	-5.34605	-0.36935	3.43512	-1.54741	0.134723	0.239004	-5.45226	-1.48615	3.43512	-3.28162	0.00312261	0.0918014	-1.80902
ENSGALG00000001963		-0.0349489	0.100801	-0.0988378	0.92208	0.957762	-5.97067	1.23067	0.100801	3.91954	0.000636373	0.0208266	-0.450802	0.684433	0.100801	2.30139	0.0302658	0.238557	-4.01002	-0.162824	0.100801	-0.514276	0.611716	0.753567	-5.874	0.754328	0.100801	3.03103	0.00572404	0.0964286	-2.53773	0.601829	0.100801	1.53548	0.137617	0.844547	-4.78013	-0.127875	0.100801	-0.448117	0.658049	0.752076	-6.03556	-0.476339	0.100801	-1.56623	0.130257	0.353224	-5.14065
ENSGALG00000012362	THSD7B	-0.367732	-1.69762	-0.713837	0.482145	0.650303	-5.58783	-2.4781	-1.69762	-3.91857	0.000637944	0.0208266	-0.279088	-1.5455	-1.69762	-3.42587	0.00219049	0.0478973	-1.48302	-1.1188	-1.69762	-2.40048	0.0243991	0.0935066	-3.39746	-1.81209	-1.69762	-4.2674	0.000262807	0.0172082	0.499945	-1.17498	-1.69762	-1.96182	0.0613642	0.774581	-4.0394	-0.751069	-1.69762	-1.59828	0.122935	0.223908	-4.70912	0.666012	-1.69762	0.969881	0.341684	0.582346	-5.32215
ENSGALG00000005256	EPHA4	0.555296	1.40667	0.797036	0.433168	0.607717	-5.7656	-2.47316	1.40667	-3.92137	0.000633429	0.0208266	-0.500914	-1.6995	1.40667	-3.27629	0.00316352	0.0593709	-2.12088	-0.222252	1.40667	-0.335945	0.739803	0.846609	-5.99143	-1.36066	1.40667	-3.21087	0.00371032	0.0789173	-2.33366	-1.03186	1.40667	-1.50052	0.146394	0.84811	-5.00114	-0.777548	1.40667	-1.44137	0.162276	0.273638	-5.27564	1.1125	1.40667	1.69008	0.103835	0.315938	-4.96831
ENSGALG00000015252	ST3GAL6	-0.347164	2.32318	-1.20064	0.241491	0.429067	-5.64571	1.3715	2.32318	3.92288	0.000631015	0.0208266	-0.496975	0.53838	2.32318	1.84566	0.0771915	0.403281	-5.01287	0.0349641	2.32318	0.13408	0.894446	0.941953	-6.36456	0.193082	2.32318	0.822482	0.41882	0.759394	-6.38925	0.580469	2.32318	1.50846	0.144361	0.846462	-4.98228	0.382128	2.32318	1.65009	0.111824	0.208619	-5.2106	-1.17842	2.32318	-3.2735	0.00318517	0.0918014	-1.8894
ENSGALG00000003631		-0.604444	0.221539	-1.27671	0.213801	0.398267	-5.19922	1.57118	0.221539	3.91892	0.000637374	0.0208266	-0.475222	0.451785	0.221539	1.21562	0.235838	0.668017	-5.76246	-0.357412	0.221539	-0.870681	0.39247	0.571524	-5.65744	0.187784	0.221539	0.5827	0.565477	0.837183	-6.33558	0.954943	0.221539	2.01	0.0556866	0.757788	-4.13325	0.247032	0.221539	0.633205	0.532529	0.649943	-5.90846	-1.3834	0.221539	-3.45127	0.00205719	0.0872624	-1.47223
ENSGALG00000017197	CNTN5	-0.822268	-2.88495	-1.52273	0.140765	0.3108	-4.77262	-3.53708	-2.88495	-3.91974	0.00063605	0.0208266	-0.35261	-1.8189	-2.88495	-2.59582	0.015784	0.166078	-3.04275	-1.52337	-2.88495	-3.13499	0.00445907	0.0335514	-1.9628	-2.70876	-2.88495	-4.61042	0.000109412	0.0107389	1.26184	-1.574	-2.88495	-1.68123	0.105561	0.81577	-4.27164	-0.701102	-2.88495	-1.41216	0.170612	0.283404	-4.94239	0.828319	-2.88495	0.847125	0.405212	0.635501	-5.17794
ENSGALG00000001826	WWC1	1.43153	2.87743	6.54491	8.63e-07	0.000205416	5.81561	0.956202	2.87743	3.92383	0.000629505	0.0208266	-0.492491	1.13934	2.87743	5.67774	7.3e-06	0.00142263	3.75068	0.870034	2.87743	4.11768	0.000384868	0.0105733	0.133198	0.494425	2.87743	3.06808	0.00523815	0.0927278	-2.66938	0.701766	2.87743	2.6739	0.0132128	0.550509	-2.99997	-0.561501	2.87743	-3.76575	0.000938148	0.00640597	-0.919485	-0.461777	2.87743	-1.82713	0.0800184	0.282835	-4.75581
ENSGALG00000007118		-0.852471	-3.36104	-1.72064	0.0980588	0.248879	-4.49688	-3.25939	-3.36104	-3.91555	0.000642828	0.0209374	-0.36687	-2.62173	-3.36104	-4.06027	0.000445361	0.0175618	0.020765	-1.80836	-3.36104	-3.91871	0.000637706	0.0126451	-0.302417	-2.49758	-3.36104	-4.54979	0.000127753	0.011858	1.11623	-2.04928	-3.36104	-2.36042	0.0266322	0.649067	-3.37266	-0.95589	-3.36104	-2.03899	0.0524984	0.119716	-4.01219	0.761803	-3.36104	0.852723	0.40216	0.632533	-5.17397
ENSGALG00000011982	PDE5	0.846762	0.184845	1.55952	0.131834	0.298113	-4.81864	-1.9412	0.184845	-3.91351	0.000646157	0.0209971	-0.426744	-0.867807	0.184845	-2.2771	0.0318882	0.245412	-4.179	0.399295	0.184845	0.796193	0.433649	0.608635	-5.63435	-0.507444	0.184845	-1.59062	0.124654	0.457966	-5.39365	-0.391809	0.184845	-0.777935	0.444135	0.934005	-5.69085	-0.447467	0.184845	-1.0577	0.300621	0.430493	-5.58925	1.43376	0.184845	2.80529	0.00975371	0.125964	-2.81112
ENSGALG00000037511	CNR1	-0.259327	0.389495	-0.528463	0.601984	0.744681	-5.81387	-1.60853	0.389495	-3.91034	0.000651364	0.0210688	-0.490712	-1.16717	0.389495	-3.44068	0.00211179	0.0464599	-1.69132	0.116981	0.389495	0.274258	0.78621	0.876517	-5.96701	-1.3138	0.389495	-4.46901	0.000157053	0.0131407	0.788181	-0.394315	0.389495	-0.889285	0.382591	0.92479	-5.63517	0.376308	0.389495	0.965042	0.344054	0.474536	-5.66946	0.294728	0.389495	0.675126	0.505985	0.716325	-6.02974
ENSGALG00000031564		0.658338	-0.505649	1.05958	0.29978	0.487018	-5.37944	-2.47975	-0.505649	-3.91103	0.000650225	0.0210688	-0.362936	-1.00037	-0.505649	-2.24791	0.0339425	0.253315	-4.1876	-0.084323	-0.505649	-0.145667	0.885389	0.935996	-5.88851	-0.933562	-0.505649	-2.4339	0.0226695	0.196562	-3.84604	-0.661748	-0.505649	-1.10321	0.280769	0.900887	-5.3411	-0.742661	-0.505649	-1.43532	0.163976	0.275504	-5.06747	1.54619	-0.505649	2.34675	0.0274358	0.178225	-3.61971
ENSGALG00000035751	ONECUT2	-0.346482	-0.778713	-0.52734	0.602751	0.74504	-5.68657	-2.41766	-0.778713	-3.90484	0.000660483	0.0212703	-0.369867	-0.282889	-0.778713	-0.684082	0.500412	0.860353	-6.3152	-1.22833	-0.778713	-2.02536	0.0539763	0.157248	-4.02788	-0.48615	-0.778713	-1.35617	0.187546	0.551249	-5.66288	0.0917052	-0.778713	0.166972	0.868777	0.984644	-5.94303	-0.881849	-0.778713	-1.43219	0.164859	0.276432	-4.89939	1.93151	-0.778713	3.04932	0.00547907	0.108179	-2.21081
ENSGALG00000011446	TNFAIP2	-0.438623	-1.52476	-0.848319	0.40456	0.582483	-5.49642	-2.37558	-1.52476	-3.90295	0.000663655	0.0212703	-0.318923	-2.0786	-1.52476	-4.54351	0.000129822	0.00782162	1.14098	-1.12677	-1.52476	-2.42243	0.02325	0.090461	-3.36343	-1.2143	-1.52476	-3.1374	0.00443315	0.0863227	-2.15193	-1.74541	-1.52476	-2.71839	0.0119292	0.533321	-2.74761	-0.688146	-1.52476	-1.47375	0.153417	0.263156	-4.88819	1.16128	-1.52476	1.80554	0.083426	0.287713	-4.37586
ENSGALG00000034340	ATP2C1	0.383748	2.49849	1.69081	0.103694	0.257143	-4.91908	0.983504	2.49849	3.90324	0.000663159	0.0212703	-0.547509	0.633028	2.49849	3.04892	0.00548427	0.0840483	-2.64076	0.251593	2.49849	1.19139	0.245035	0.426209	-5.57334	0.100503	2.49849	0.597574	0.555666	0.834372	-6.5602	0.524906	2.49849	1.91754	0.0670262	0.79009	-4.38512	-0.132156	2.49849	-0.775589	0.445493	0.57334	-6.20597	-0.883	2.49849	-3.39143	0.0023848	0.0890182	-1.62181
ENSGALG00000039145	CA8	-1.14881	0.907129	-3.41778	0.00223469	0.0209687	-1.39709	-1.10542	0.907129	-3.90461	0.000660876	0.0212703	-0.536182	-0.94998	0.907129	-3.89443	0.000678115	0.0225355	-0.612797	0.221143	0.907129	0.820321	0.420027	0.596192	-5.80188	-0.757123	0.907129	-3.78631	0.000890836	0.0352105	-0.926995	-0.23479	0.907129	-0.735943	0.468827	0.935048	-5.75839	1.36995	0.907129	4.99253	4.12e-05	0.000715163	2.20847	0.348297	0.907129	1.17873	0.249947	0.490392	-5.63962
ENSGALG00000015288	RIOK2	-0.204201	2.14186	-0.722926	0.476643	0.645985	-6.11153	1.36023	2.14186	3.90138	0.000666289	0.0213061	-0.549217	0.524759	2.14186	1.81058	0.08262	0.418255	-5.07434	0.303127	2.14186	1.18412	0.247846	0.429591	-5.69994	0.199549	2.14186	0.852587	0.402234	0.748583	-6.36485	0.336767	2.14186	0.876525	0.389349	0.925789	-5.6776	0.507328	2.14186	2.26441	0.0327671	0.0847272	-4.18571	-1.16068	2.14186	-3.23241	0.00352092	0.09281	-1.98229
ENSGALG00000030417	PDC	0.633203	-1.1022	0.730931	0.471828	0.641943	-5.67588	3.28472	-1.1022	3.8949	0.000677303	0.0213183	-0.433618	2.10104	-1.1022	2.40214	0.0243101	0.213696	-3.63535	0.231753	-1.1022	0.292124	0.772678	0.867748	-5.8966	1.05153	-1.1022	1.33005	0.195882	0.56141	-5.33672	0.654069	-1.1022	0.527244	0.602817	0.957944	-5.4586	-0.40145	-1.1022	-0.588935	0.561354	0.673989	-5.94383	-2.23318	-1.1022	-2.88423	0.00810795	0.117825	-2.67306
ENSGALG00000015287	LNP1	-0.752666	-1.27044	-1.00625	0.324234	0.510612	-5.41958	-4.62622	-1.27044	-3.90006	0.000668528	0.0213183	-0.338833	-2.10343	-1.27044	-3.26202	0.0032757	0.0607084	-1.90764	-2.20506	-1.27044	-3.09727	0.00488346	0.0352303	-2.04561	-2.92403	-1.27044	-4.45652	0.000162144	0.0133893	0.943946	-1.50615	-1.27044	-1.70986	0.100064	0.811619	-4.44331	-1.45239	-1.27044	-2.05746	0.0505522	0.116355	-4.03542	1.7022	-1.27044	1.32533	0.19742	0.438024	-4.83694
ENSGALG00000025937		-0.708671	0.431092	-1.02428	0.315818	0.502489	-5.50255	-2.71255	0.431092	-3.89516	0.000676853	0.0213183	-0.455725	-2.1743	0.431092	-4.33053	0.000223706	0.0110968	0.449755	-0.809707	0.431092	-1.33016	0.195847	0.368184	-5.2098	-1.97099	0.431092	-4.19583	0.000315425	0.0187624	0.157526	-2.20109	0.431092	-3.10098	0.00484001	0.443568	-2.06351	-0.101036	0.431092	-0.171404	0.865329	0.909107	-6.0984	0.741567	0.431092	0.98842	0.332712	0.574349	-5.64901
ENSGALG00000004476	SEMA3G	-0.728876	-0.0855778	-1.33691	0.193666	0.376967	-5.22735	-2.54336	-0.0855778	-3.89505	0.000677053	0.0213183	-0.408854	-1.97797	-0.0855778	-3.70094	0.00110408	0.0313113	-0.932888	-1.44123	-0.0855778	-2.87213	0.00834173	0.0489553	-2.60131	-1.37184	-0.0855778	-3.30659	0.00293754	0.0685003	-1.93757	-1.9611	-0.0855778	-2.50933	0.0191735	0.587679	-3.14582	-0.712353	-0.0855778	-1.46499	0.155774	0.265835	-5.12236	1.17152	-0.0855778	1.69605	0.102685	0.314461	-4.71524
ENSGALG00000002931	REG4	-0.890605	-2.80249	-1.51277	0.143267	0.313708	-4.78399	-3.79604	-2.80249	-3.89581	0.000675744	0.0213183	-0.398373	-1.73729	-2.80249	-2.34444	0.0275738	0.227829	-3.52368	-1.20813	-2.80249	-2.30366	0.0301178	0.107896	-3.57499	-0.340322	-2.80249	-0.69334	0.494687	0.800317	-5.92137	-2.15117	-2.80249	-2.06331	0.0499497	0.746579	-3.78772	-0.317526	-2.80249	-0.593842	0.55812	0.672061	-5.69852	3.45572	-2.80249	3.49481	0.00184681	0.084448	-1.31325
ENSGALG00000006756		-0.886532	-0.599916	-1.577	0.127757	0.292707	-4.8078	-3.12329	-0.599916	-3.89726	0.000673265	0.0213183	-0.326557	-0.21717	-0.599916	-0.462601	0.647776	0.916551	-6.3126	-1.20558	-0.599916	-2.41137	0.0238223	0.0921005	-3.46048	-0.735813	-0.599916	-1.74492	0.0936659	0.398023	-4.95098	-1.26251	-0.599916	-1.71742	0.0986547	0.811619	-4.40764	-0.319043	-0.599916	-0.643783	0.525761	0.64471	-5.829	2.38747	-0.599916	2.89975	0.00781688	0.116675	-2.42772
ENSGALG00000004955		-0.792679	-1.54485	-1.62778	0.116501	0.276023	-4.6317	-2.69423	-1.54485	-3.89756	0.000672764	0.0213183	-0.337033	-1.17606	-1.54485	-2.85124	0.00876085	0.115587	-2.76643	-0.553149	-1.54485	-1.32945	0.196077	0.368429	-5.0732	-0.476731	-1.54485	-1.23386	0.229084	0.598343	-5.47153	-1.3295	-1.54485	-2.19267	0.0381616	0.706688	-3.64814	0.239531	-1.54485	0.563429	0.578318	0.688037	-5.75375	2.2175	-1.54485	3.13762	0.00443086	0.0990694	-1.9515
ENSGALG00000042769		-0.485233	-2.26706	-0.792864	0.435549	0.609838	-5.53888	-3.98127	-2.26706	-3.88519	0.000694145	0.0215428	-0.418291	-2.87128	-2.26706	-3.82022	0.000817875	0.0254575	-0.497934	-0.369175	-2.26706	-0.701401	0.489733	0.657442	-5.66379	-1.69931	-2.26706	-2.92694	0.00733104	0.110303	-2.47169	-2.39614	-2.26706	-2.37937	0.0255535	0.63756	-3.32995	0.116058	-2.26706	0.220163	0.827588	0.881262	-5.90665	2.28196	-2.26706	2.11161	0.0452133	0.217407	-3.74765
ENSGALG00000013956	MYB	0.528715	0.357521	0.871063	0.392265	0.571408	-5.58509	-1.99706	0.357521	-3.88904	0.000687406	0.0215428	-0.535431	-0.644494	0.357521	-1.60816	0.120749	0.504353	-5.38556	-0.230322	0.357521	-0.406346	0.688053	0.81065	-5.8558	-0.835272	0.357521	-2.44402	0.0221682	0.194996	-3.94294	-0.957034	0.357521	-1.72869	0.0965839	0.811207	-4.63147	-0.759037	0.357521	-1.57831	0.127457	0.230275	-4.95037	1.16178	0.357521	2.17395	0.0396957	0.206056	-4.10417
ENSGALG00000017050	SMAD9	-0.728519	-1.09981	-1.29909	0.206135	0.390833	-5.0512	-2.46335	-1.09981	-3.88373	0.000696711	0.0215428	-0.367636	-0.41636	-1.09981	-0.944285	0.354342	0.7756	-5.90121	-1.8612	-1.09981	-3.56441	0.00155333	0.018881	-1.06031	-0.996187	-1.09981	-2.58452	0.0161925	0.167017	-3.38227	-0.610486	-1.09981	-0.992678	0.330673	0.911446	-5.26746	-1.13268	-1.09981	-2.13475	0.0430892	0.103576	-3.85784	1.46717	-1.09981	2.21736	0.0362204	0.198033	-3.73393
ENSGALG00000002699	VAV2	0.784566	1.55523	1.9325	0.0650647	0.1935	-4.41763	-1.51269	1.55523	-3.88714	0.000690715	0.0215428	-0.589102	-0.529898	1.55523	-1.64795	0.112266	0.489136	-5.34356	-0.261256	1.55523	-0.66637	0.511468	0.676336	-5.87546	-0.368517	1.55523	-1.39443	0.175837	0.535269	-5.76962	-0.661989	1.55523	-1.52561	0.140051	0.844547	-4.95559	-1.04582	1.55523	-3.36952	0.002517	0.0130757	-1.6785	1.14417	1.55523	2.84015	0.00899119	0.122706	-2.845
ENSGALG00000003821	RAMP1	1.2951	1.16471	1.98334	0.0587678	0.181794	-4.25717	2.26122	1.16471	3.88704	0.000690895	0.0215428	-0.571447	0.482966	1.16471	1.01709	0.319154	0.748216	-6.12796	0.465013	1.16471	0.744979	0.463447	0.633521	-5.73932	0.503859	1.16471	1.25795	0.220393	0.590433	-5.90346	-0.428354	1.16471	-0.658782	0.516245	0.944457	-5.80769	-0.830085	1.16471	-1.78268	0.087168	0.173103	-4.81956	-1.75736	1.16471	-2.96807	0.00665038	0.111763	-2.56261
ENSGALG00000042850		-1.932	-1.96806	-2.0001	0.0568132	0.177666	-4.07296	3.85515	-1.96806	3.88777	0.000689617	0.0215428	-0.381595	1.69457	-1.96806	1.46837	0.154861	0.564951	-4.94191	-0.0469234	-1.96806	-0.0596085	0.952956	0.973766	-5.93537	3.17094	-1.96806	3.51701	0.00174775	0.0519805	-1.19423	2.64649	-1.96806	2.05696	0.0506037	0.748146	-3.83953	1.88508	-1.96806	2.32657	0.0286635	0.0769366	-3.58837	-0.684203	-1.96806	-0.817864	0.421402	0.650142	-5.82373
ENSGALG00000003193	CRABP-I	-0.567417	4.19939	-2.73101	0.0115871	0.0636884	-3.35099	-1.33889	4.19939	-3.88482	0.000694783	0.0215428	-0.598718	-1.32653	4.19939	-4.57989	0.000118293	0.0076264	1.03963	0.642567	4.19939	3.24387	0.00342399	0.028391	-2.18379	-0.752171	4.19939	-3.20694	0.00374595	0.0793147	-2.344	-0.860091	4.19939	-2.24777	0.0339524	0.695802	-3.80753	1.20998	4.19939	6.30804	1.53e-06	7.67e-05	5.25081	0.586716	4.19939	1.63808	0.114322	0.330487	-5.06284
ENSGALG00000001446	GSN	-0.710023	3.76574	-3.75694	0.00095919	0.0121856	-0.925516	-1.11028	3.76574	-3.88454	0.000695272	0.0215428	-0.594333	-1.01246	3.76574	-4.24744	0.000276534	0.0127041	0.217389	-0.173965	3.76574	-1.00022	0.327086	0.511451	-6.07895	-0.750787	3.76574	-3.88352	0.000697067	0.0312794	-0.735403	-0.896476	3.76574	-2.85972	0.00858832	0.520322	-2.61686	0.536058	3.76574	3.22974	0.00354383	0.0166167	-2.23066	0.359495	3.76574	1.21083	0.237635	0.477242	-5.62111
ENSGALG00000004729	SLC7A10	-0.542237	-1.78889	-0.871058	0.392268	0.571408	-5.4836	-4.02594	-1.78889	-3.88265	0.000698613	0.0215541	-0.418055	-0.501138	-1.78889	-0.783764	0.44077	0.831163	-5.80079	-0.950183	-1.78889	-1.7274	0.0968192	0.231148	-4.53234	-1.27762	-1.78889	-2.45028	0.0218634	0.193395	-3.51385	-0.527898	-1.78889	-0.623706	0.538646	0.950706	-5.37119	-0.407946	-1.78889	-0.742299	0.465039	0.592289	-5.64944	2.74832	-1.78889	2.55702	0.0172286	0.149801	-3.0304
ENSGALG00000035718		-0.478614	-0.265011	-1.02247	0.316655	0.503116	-5.47571	-2.25497	-0.265011	-3.87599	0.000710471	0.0216176	-0.40059	-0.505435	-0.265011	-1.35278	0.188609	0.612751	-5.58749	-0.635291	-0.265011	-1.52969	0.13904	0.29264	-4.91873	-0.0171144	-0.265011	-0.0521965	0.9588	0.989303	-6.48644	-0.902318	-0.265011	-1.70002	0.101925	0.811619	-4.53559	-0.156677	-0.265011	-0.401352	0.691678	0.779651	-6.02278	2.23786	-0.265011	3.81766	0.000823164	0.0709722	-0.504019
ENSGALG00000033919		0.580295	-0.156996	1.23762	0.22771	0.413799	-5.21387	-1.7104	-0.156996	-3.8795	0.000704191	0.0216176	-0.487999	-0.607498	-0.156996	-1.80106	0.0841478	0.421731	-4.99145	-0.990586	-0.156996	-2.1513	0.0416256	0.132413	-3.85392	-0.516091	-0.156996	-1.78438	0.0868855	0.383485	-5.0429	-1.36487	-0.156996	-2.65134	0.0139122	0.559599	-2.91807	-1.57088	-0.156996	-3.88562	0.00069339	0.00515856	-0.357409	1.19431	-0.156996	2.62539	0.0147596	0.142402	-3.15504
ENSGALG00000036640		-0.621635	-1.98067	-1.24846	0.223786	0.409158	-5.10415	-2.88095	-1.98067	-3.87544	0.000711451	0.0216176	-0.398288	0.612689	-1.98067	1.21306	0.236798	0.669386	-5.38758	-1.48789	-1.98067	-3.25143	0.00336144	0.0281383	-1.71882	-0.68293	-1.98067	-1.64779	0.112299	0.438842	-4.88231	1.33081	-1.98067	2.24694	0.0340129	0.696025	-3.57308	-0.866255	-1.98067	-1.86144	0.0748524	0.15528	-4.30318	2.19802	-1.98067	2.87742	0.00823881	0.118988	-2.45479
ENSGALG00000023396	ASPHD2	-1.33441	-2.0222	-2.06455	0.0498224	0.163604	-3.96785	-3.94265	-2.0222	-3.87756	0.00070766	0.0216176	-0.411291	-2.05482	-2.0222	-3.14755	0.00432583	0.0718568	-2.02702	-2.30457	-2.0222	-3.83659	0.000784786	0.0141604	-0.477426	-1.29291	-2.0222	-2.50932	0.019174	0.179804	-3.42064	-1.92783	-2.0222	-2.10895	0.0454627	0.741238	-3.74568	-0.970158	-2.0222	-1.58033	0.126994	0.229706	-4.70072	2.64974	-2.0222	2.50908	0.0191841	0.153552	-3.11431
ENSGALG00000016364	ALKAL2	-2.0456	-0.152393	-2.24886	0.0338735	0.128901	-3.65531	-3.61806	-0.152393	-3.87921	0.000704703	0.0216176	-0.401579	-0.324767	-0.152393	-0.573758	0.571418	0.891655	-6.40089	0.403267	-0.152393	0.555368	0.583732	0.732732	-5.80667	-1.40921	-0.152393	-2.86197	0.00854306	0.120047	-2.98651	0.562288	-0.152393	0.775638	0.445465	0.934005	-5.71533	2.44887	-0.152393	3.27641	0.00316261	0.0153728	-1.69318	2.20885	-0.152393	2.28399	0.0314203	0.186963	-3.67428
ENSGALG00000003925	MYPN	-1.20236	-2.85485	-2.5046	0.0193771	0.0892145	-3.19408	-2.60835	-2.85485	-3.87579	0.000710822	0.0216176	-0.382874	-1.90302	-2.85485	-3.23442	0.00350374	0.0628167	-1.76984	-1.45678	-2.85485	-3.34231	0.0026911	0.0250349	-1.52966	-2.6989	-2.85485	-5.48471	1.18e-05	0.00241052	3.24286	-1.30853	-2.85485	-1.72512	0.0972361	0.811207	-4.24434	-0.25442	-2.85485	-0.5732	0.571789	0.683041	-5.69333	-0.0905534	-2.85485	-0.119666	0.905734	0.956711	-5.59173
ENSGALG00000017091	FLT1	-0.91041	-1.58296	-2.75079	0.0110695	0.0618359	-2.72806	-1.39838	-1.58296	-3.87796	0.000706935	0.0216176	-0.388061	-0.252636	-1.58296	-0.782885	0.441276	0.831426	-5.83277	-1.09673	-1.58296	-3.78525	0.00089323	0.0147346	-0.578489	-1.3499	-1.58296	-4.92233	4.93e-05	0.0067235	2.04521	-0.591025	-1.58296	-1.277	0.213701	0.88113	-4.81847	-0.186324	-1.58296	-0.628593	0.535494	0.652638	-5.69402	0.0484822	-1.58296	0.123978	0.902355	0.954761	-5.85244
ENSGALG00000008340	FES	-0.186966	-2.63022	-0.41655	0.680673	0.801753	-5.73922	-2.93007	-2.63022	-3.87357	0.000714828	0.0216266	-0.453659	-0.169069	-2.63022	-0.331648	0.743006	0.942186	-5.93335	-1.15409	-2.63022	-2.82009	0.00942284	0.0523873	-2.59518	-0.888089	-2.63022	-1.95475	0.0622399	0.331082	-4.25373	-0.568329	-2.63022	-0.789887	0.437253	0.932299	-5.13492	-0.967129	-2.63022	-2.33667	0.0280431	0.0757776	-3.51737	2.04199	-2.63022	2.59898	0.0156715	0.146646	-2.95982
ENSGALG00000007253	IL1RAP	-0.430824	-0.943585	-0.813129	0.424059	0.600337	-5.61052	-2.13274	-0.943585	-3.8743	0.00071351	0.0216266	-0.449582	-2.05051	-0.943585	-4.08667	0.000416459	0.0167514	0.0436678	-0.754941	-0.943585	-1.58702	0.125468	0.273598	-4.79001	-1.87322	-0.943585	-4.66049	9.63e-05	0.00972244	1.38671	-2.19983	-0.943585	-2.91723	0.0075012	0.520322	-2.38552	-0.324116	-0.943585	-0.721908	0.477258	0.603146	-5.78508	0.259525	-0.943585	0.426988	0.673157	0.827549	-5.90228
ENSGALG00000033244		0.0492139	-1.41891	0.102101	0.919517	0.955736	-5.8486	-2.3215	-1.41891	-3.87146	0.000718652	0.0216574	-0.386472	-0.889447	-1.41891	-2.3007	0.0303105	0.238642	-3.94211	-0.221627	-1.41891	-0.519404	0.60819	0.750837	-5.76174	-0.904681	-1.41891	-2.46124	0.0213394	0.191857	-3.57218	-1.21984	-1.41891	-2.06257	0.0500251	0.746579	-3.87198	-0.270841	-1.41891	-0.654357	0.519043	0.638647	-5.74607	1.41682	-1.41891	2.26938	0.0324198	0.190104	-3.61051
ENSGALG00000041371	UNC13A	-0.54222	-1.93338	-0.745616	0.463069	0.634511	-5.55774	-4.50482	-1.93338	-3.8713	0.00071893	0.0216574	-0.433736	-1.96707	-1.93338	-3.13278	0.00448288	0.0736031	-2.14202	-1.55129	-1.93338	-2.29631	0.0305986	0.109004	-3.56645	-1.79719	-1.93338	-3.15226	0.00427678	0.0854017	-2.08111	-1.14048	-1.93338	-1.45922	0.157344	0.85431	-4.77928	-1.00907	-1.93338	-1.46966	0.154516	0.2643	-4.84721	2.70763	-1.93338	2.22284	0.0358019	0.197247	-3.58303
ENSGALG00000001035		0.0512588	-0.301455	0.0696282	0.945061	0.97107	-5.85632	-2.62253	-0.301455	-3.87039	0.000720592	0.021661	-0.480465	-0.959803	-0.301455	-2.09056	0.0472258	0.308124	-4.55303	-0.294924	-0.301455	-0.448064	0.658086	0.788311	-5.79057	-0.853186	-0.301455	-2.12337	0.0441221	0.277964	-4.49924	-1.33376	-0.301455	-2.03753	0.0526548	0.748146	-4.09108	-0.346183	-0.301455	-0.545784	0.590202	0.697941	-5.81036	1.76934	-0.301455	2.52534	0.0184988	0.15227	-3.31411
ENSGALG00000044466		-1.01559	-2.88769	-1.58601	0.125698	0.289982	-4.68712	2.77297	-2.88769	3.86823	0.000724531	0.0217328	-0.403943	0.035693	-2.88769	0.0460981	0.96361	0.991146	-5.9267	-1.7284	-2.88769	-2.91	0.00763029	0.0465511	-2.41246	1.32164	-2.88769	1.92444	0.0661158	0.341946	-4.26214	0.107649	-2.88769	0.106198	0.9163	0.990712	-5.39421	-0.712819	-2.88769	-1.1776	0.250391	0.377202	-5.18912	-1.45133	-2.88769	-2.03937	0.0524568	0.232227	-4.0695
ENSGALG00000022720		0.378322	-0.803924	0.538447	0.595179	0.740505	-5.72994	2.33197	-0.803924	3.86618	0.000728302	0.0217994	-0.531366	2.17563	-0.803924	3.41249	0.00226411	0.0485987	-1.51795	-0.811891	-0.803924	-1.22025	0.234108	0.414196	-5.15474	1.7579	-0.803924	3.50955	0.00178045	0.0525083	-1.36121	0.910806	-0.803924	1.00821	0.323312	0.909452	-5.16627	-1.19021	-0.803924	-1.8792	0.0722922	0.151401	-4.33424	-0.574065	-0.803924	-1.06744	0.296291	0.537516	-5.75683
ENSGALG00000035325		-0.467069	-2.1335	-0.971613	0.34084	0.526892	-5.37863	-3.10757	-2.1335	-3.8637	0.00073288	0.0218433	-0.472039	-1.64113	-2.1335	-3.51212	0.0017691	0.041739	-1.23375	-0.525755	-2.1335	-1.24351	0.225573	0.404057	-5.14473	-0.572601	-2.1335	-1.26531	0.217789	0.588173	-5.27993	-1.11896	-2.1335	-1.8246	0.0804116	0.795833	-4.19326	-0.0586862	-2.1335	-0.136451	0.892592	0.929196	-5.86944	2.53497	-2.1335	3.07922	0.00509988	0.10514	-2.10432
ENSGALG00000045413	PRSS56	-1.52616	1.65085	-3.83208	0.00079376	0.0108183	-0.50396	-1.47251	1.65085	-3.86441	0.000731557	0.0218433	-0.642422	-0.0994405	1.65085	-0.317938	0.753255	0.945369	-6.61371	-0.649143	1.65085	-2.01269	0.0553831	0.159841	-4.38302	0.232922	1.65085	0.907562	0.373044	0.724415	-6.31942	1.23412	1.65085	2.95946	0.00678766	0.501183	-2.4095	0.877016	1.65085	2.55435	0.0173325	0.0532882	-3.35158	1.70544	1.65085	4.34173	0.000217395	0.0672487	0.622022
ENSGALG00000020943	AGXT	-0.341145	-2.10806	-0.541345	0.593211	0.738938	-5.67929	2.38439	-2.10806	3.86243	0.000735232	0.0218657	-0.454161	1.00468	-2.10806	1.62096	0.117963	0.49912	-4.88514	-1.37678	-2.10806	-2.35574	0.0269051	0.100051	-3.46134	1.29219	-2.10806	2.24603	0.0340784	0.243209	-3.82034	0.167273	-2.10806	0.187895	0.852523	0.984201	-5.47384	-1.03564	-2.10806	-1.74606	0.0934636	0.182203	-4.46939	-1.09221	-2.10806	-1.91812	0.0669492	0.261855	-4.41522
ENSGALG00000020554		-0.848954	-2.52664	-1.42274	0.167554	0.345089	-4.89688	-3.64314	-2.52664	-3.86161	0.000736747	0.0218657	-0.449371	-2.53902	-2.52664	-3.56928	0.00153457	0.0379267	-1.05198	-1.95854	-2.52664	-3.51663	0.00174941	0.019853	-1.16258	-2.19529	-2.52664	-3.89486	0.000677377	0.0307855	-0.337706	-1.12083	-2.52664	-1.30846	0.202989	0.880636	-4.76694	-1.10959	-2.52664	-1.96206	0.0613349	0.134345	-4.13509	1.44785	-2.52664	1.4282	0.165994	0.399168	-4.67485
ENSGALG00000015488	GJA8	-2.85	-0.546068	-2.24501	0.0341528	0.129823	-3.73963	-4.18011	-0.546068	-3.86025	0.000739291	0.0218949	-0.60106	-5.95753	-0.546068	-4.73084	8.04e-05	0.00613072	1.58575	-1.76269	-0.546068	-1.82599	0.0801957	0.204763	-4.58553	-6.48497	-0.546068	-5.73787	6.28e-06	0.0015461	3.9615	-5.90105	-0.546068	-3.10844	0.00475389	0.443568	-2.03539	1.08731	-0.546068	0.924752	0.36421	0.494388	-5.56945	-2.30485	-0.546068	-1.59689	0.123246	0.342748	-4.83743
ENSGALG00000031350	KCNE4	-0.137779	-1.48196	-0.156049	0.877287	0.931367	-5.84912	-5.66905	-1.48196	-3.85674	0.000745867	0.0220431	-0.461754	-2.2774	-1.48196	-3.39249	0.00237857	0.0496881	-1.66663	-2.2795	-1.48196	-2.65203	0.0138904	0.0659875	-2.91361	-4.7545	-1.48196	-5.35069	1.66e-05	0.00295268	2.98824	-3.11659	-1.48196	-2.71555	0.0120078	0.533433	-2.75242	-2.14172	-1.48196	-2.5657	0.0168953	0.0522299	-3.10302	0.914545	-1.48196	0.552148	0.585902	0.772363	-5.3574
ENSGALG00000003324	PRRX1	-1.52332	0.476499	-2.92965	0.00728425	0.0465225	-2.60865	-2.76943	0.476499	-3.85564	0.000747946	0.0220581	-0.535793	-3.42265	0.476499	-5.73586	6.31e-06	0.00132194	3.96004	-1.48099	0.476499	-3.33365	0.00274896	0.0253129	-1.76275	-2.50228	0.476499	-4.84031	6.08e-05	0.00764806	1.7846	-2.70621	0.476499	-3.43587	0.00213706	0.367513	-1.33329	0.0423252	0.476499	0.090614	0.928544	0.953005	-6.33707	0.267148	0.476499	0.334861	0.74061	0.869115	-6.01472
ENSGALG00000033304	MYBL1	0.852295	1.2506	1.40946	0.171401	0.349779	-5.02976	-1.85257	1.2506	-3.85271	0.000753505	0.0221755	-0.668679	-0.856107	1.2506	-2.17627	0.039503	0.278246	-4.45271	0.914472	1.2506	1.66876	0.108033	0.248616	-4.69152	-1.02486	1.2506	-3.12196	0.00460141	0.0877643	-2.52626	-0.493773	1.2506	-0.942002	0.355486	0.914431	-5.63367	0.0621768	1.2506	0.140163	0.889689	0.927136	-6.19647	0.82771	1.2506	1.64972	0.111902	0.327061	-5.03221
ENSGALG00000004028	MATN4	-0.677822	3.18345	-1.0438	0.306877	0.493917	-6.02102	-3.65098	3.18345	-3.84973	0.000759181	0.0222694	-0.692968	-4.14052	3.18345	-5.01372	3.91e-05	0.00399732	2.12788	-0.418778	3.18345	-0.698423	0.49156	0.659201	-6.3167	-2.13937	3.18345	-3.26565	0.00324682	0.073043	-2.20789	-3.24207	3.18345	-3.00912	0.00603151	0.477941	-2.29754	0.259044	3.18345	0.456157	0.652338	0.74781	-6.54543	1.51161	3.18345	1.54568	0.13514	0.359543	-5.21657
ENSGALG00000000747	CHD5	0.901912	0.18365	2.20937	0.0368386	0.135875	-3.80673	-1.44458	0.18365	-3.84938	0.000759868	0.0222694	-0.586048	-0.7196	0.18365	-2.47385	0.0207506	0.196549	-3.79589	-0.256703	0.18365	-0.654034	0.519248	0.681828	-5.7119	-0.420047	0.18365	-1.6529	0.111247	0.436714	-5.26327	-0.68312	0.18365	-1.71252	0.0995657	0.811619	-4.61014	-1.15862	0.18365	-3.5448	0.00163107	0.00955634	-1.15653	1.02453	0.18365	2.6512	0.0139167	0.140392	-3.13646
ENSGALG00000003614	AZIN2	0.0354258	0.0571216	0.0789014	0.937759	0.967391	-5.9422	-1.60648	0.0571216	-3.84612	0.000766136	0.0224063	-0.580538	-0.376819	0.0571216	-1.11331	0.276493	0.71297	-5.89455	-0.63084	0.0571216	-1.51424	0.142896	0.298331	-4.87941	-0.263057	0.0571216	-0.96198	0.345558	0.705763	-6.13055	-0.182009	0.0571216	-0.404808	0.689169	0.965256	-5.8377	-0.666266	0.0571216	-1.80299	0.0838369	0.168853	-4.58286	1.34343	0.0571216	3.14202	0.00438402	0.0990694	-2.08662
ENSGALG00000036901	TSPAN18	0.32501	0.64251	0.770717	0.448322	0.621826	-5.6242	-1.21555	0.64251	-3.84523	0.000767858	0.02241	-0.691216	-0.858718	0.64251	-3.22648	0.00357209	0.0637166	-2.22476	-0.0979476	0.64251	-0.253581	0.801957	0.885819	-5.88218	-0.737526	0.64251	-3.34541	0.00267068	0.0653087	-1.99948	-0.205571	0.64251	-0.585397	0.563692	0.95204	-5.88392	-0.422957	0.64251	-1.21769	0.235061	0.359925	-5.33913	0.478027	0.64251	1.45145	0.159475	0.39079	-5.32088
ENSGALG00000011207	DUSP6	0.353068	1.25591	1.59842	0.122904	0.285502	-4.90581	0.781723	1.25591	3.84311	0.000771989	0.0224838	-0.699983	0.756813	1.25591	4.16893	0.000337799	0.0147388	0.0642632	-0.0066186	1.25591	-0.0325595	0.974292	0.985241	-6.10682	0.177267	1.25591	1.22203	0.233446	0.603075	-5.9453	0.528343	1.25591	2.19188	0.0382258	0.706688	-3.86467	-0.359686	1.25591	-2.12206	0.0442422	0.105356	-4.24046	-0.604456	1.25591	-2.89908	0.00782928	0.116675	-2.73101
ENSGALG00000037361		0.0735242	1.61265	0.171252	0.865448	0.924545	-6.24816	-1.81498	1.61265	-3.839	0.000780028	0.0225309	-0.699772	-0.184092	1.61265	-0.475021	0.639024	0.913934	-6.54609	-0.588253	1.61265	-1.46236	0.156488	0.317728	-5.22103	0.0560393	1.61265	0.17784	0.860327	0.960109	-6.72371	-0.469249	1.61265	-0.899198	0.377393	0.923321	-5.65732	-0.661777	1.61265	-1.94365	0.0636348	0.138005	-4.66423	1.87102	1.61265	3.8328	0.000792324	0.0709722	-0.591461
ENSGALG00000008341	FURIN	0.195715	0.584661	0.702421	0.489107	0.656979	-5.7992	-1.01079	0.584661	-3.83917	0.000779695	0.0225309	-0.646782	-0.426629	0.584661	-2.00769	0.0559471	0.338666	-4.69359	-0.82502	0.584661	-3.11119	0.00472244	0.0347272	-2.06347	0.0185077	0.584661	0.102033	0.91957	0.979358	-6.6221	-0.591227	0.584661	-2.02009	0.054558	0.750938	-4.13825	-1.02074	0.584661	-4.41282	0.000181299	0.00200558	0.84362	1.02929	0.584661	3.83173	0.000794479	0.0709722	-0.55991
ENSGALG00000016052	DSCR3	0.181041	3.45889	0.771719	0.447739	0.621646	-6.09228	-1.11998	3.45889	-3.83969	0.000778681	0.0225309	-0.704797	-0.617474	3.45889	-2.5336	0.0181596	0.18222	-3.74177	1.06464	3.45889	4.93078	4.83e-05	0.00403429	2.03124	-0.945764	3.45889	-4.80374	6.68e-05	0.00781052	1.53904	-0.462434	3.45889	-1.4398	0.162715	0.854776	-5.08197	0.883595	3.45889	4.94922	4.61e-05	0.000775975	1.97771	0.17422	3.45889	0.575687	0.570133	0.761699	-6.17735
ENSGALG00000012197	ACMSD	-0.926399	-2.36746	-1.58314	0.12635	0.290565	-4.6912	-3.70453	-2.36746	-3.83922	0.000779591	0.0225309	-0.513859	-0.838062	-2.36746	-1.42294	0.167497	0.583447	-5.14003	-1.44447	-2.36746	-2.72981	0.0116195	0.0596177	-2.77433	-0.916785	-2.36746	-1.83854	0.0782667	0.367196	-4.57096	-0.635975	-2.36746	-0.788177	0.438233	0.932299	-5.24459	-0.518067	-2.36746	-0.959601	0.346731	0.477458	-5.421	2.78774	-2.36746	2.80617	0.0097337	0.125821	-2.59542
ENSGALG00000002532	GJA4	-0.60759	-1.94228	-1.23127	0.230036	0.416462	-5.12254	-2.42669	-1.94228	-3.83718	0.000783626	0.0225421	-0.460173	-1.70558	-1.94228	-3.6355	0.00130076	0.0343993	-0.962938	-0.995528	-1.94228	-2.28343	0.031458	0.111136	-3.61523	-1.90143	-1.94228	-4.3568	0.000209191	0.0156117	0.720439	-2.18543	-1.94228	-3.14924	0.00430811	0.443568	-1.99249	-0.387938	-1.94228	-0.87259	0.391448	0.521758	-5.51427	0.525261	-1.94228	0.762607	0.453056	0.675308	-5.43937
ENSGALG00000038397		-0.700102	-1.16627	-1.96045	0.0615337	0.186608	-4.14486	-1.25358	-1.16627	-3.83796	0.00078208	0.0225421	-0.548223	-0.883056	-1.16627	-2.93717	0.00715576	0.100654	-2.59651	-1.62626	-1.16627	-4.96427	4.43e-05	0.00386279	1.99114	-0.897121	-1.16627	-3.72102	0.0010498	0.0383779	-0.878256	-0.433771	-1.16627	-1.08336	0.289306	0.901038	-5.17541	-0.926156	-1.16627	-2.81294	0.0095814	0.0344159	-2.62214	0.356463	-1.16627	1.03065	0.312878	0.554535	-5.54695
ENSGALG00000008301	FAM185A	-0.0494489	0.302967	-0.121087	0.90462	0.94642	-5.87819	-1.22413	0.302967	-3.83392	0.000790088	0.0226352	-0.674906	-0.171902	0.302967	-0.636858	0.530186	0.875147	-6.37002	0.597036	0.302967	1.70799	0.100416	0.236923	-4.61982	-0.770613	0.302967	-3.41571	0.00224618	0.0590485	-1.77209	-0.408892	0.302967	-1.1047	0.280134	0.900887	-5.37175	0.646485	0.302967	1.9974	0.0571243	0.127673	-4.24754	0.453518	0.302967	1.35998	0.186352	0.424753	-5.37855
ENSGALG00000002345	ATG12	-0.428624	2.41538	-1.32922	0.196151	0.380118	-5.48316	1.50387	2.41538	3.83395	0.000790036	0.0226352	-0.700871	0.354278	2.41538	1.12286	0.272494	0.708944	-6.03408	-0.15789	2.41538	-0.543965	0.591434	0.738005	-6.21759	0.21384	2.41538	0.83388	0.412491	0.755387	-6.39073	0.62458	2.41538	1.49746	0.147184	0.848232	-5.01281	0.270733	2.41538	1.03878	0.30916	0.439447	-5.96857	-1.29003	2.41538	-3.1865	0.00393646	0.0966085	-2.0734
ENSGALG00000019842	TFAP2D	-1.15505	-0.00569203	-1.01181	0.321621	0.50775	-5.36652	-6.47798	-0.00569203	-3.83031	0.00079732	0.0227959	-0.48706	-2.08817	-0.00569203	-3.10901	0.00474733	0.0767776	-2.49443	-0.509575	-0.00569203	-0.538541	0.595115	0.740965	-5.80328	-2.7966	-0.00569203	-4.2186	0.000297636	0.0181865	0.222872	-0.947013	-0.00569203	-1.08012	0.29072	0.901038	-5.5028	0.645471	-0.00569203	0.65459	0.518895	0.638577	-5.73199	3.68138	-0.00569203	2.10878	0.0454789	0.217895	-3.80144
ENSGALG00000039254	SLC17A6	-0.848095	-1.74401	-1.30111	0.205454	0.390107	-5.04368	-3.8562	-1.74401	-3.82908	0.000799793	0.0228201	-0.508755	-0.842982	-1.74401	-1.65759	0.110288	0.484423	-5.03219	-0.969222	-1.74401	-1.66326	0.109138	0.24989	-4.60099	-0.801949	-1.74401	-1.65033	0.111776	0.438176	-4.97161	-0.666496	-1.74401	-0.945437	0.353765	0.914231	-5.31411	-0.121126	-1.74401	-0.203991	0.840063	0.890427	-5.84331	3.05425	-1.74401	2.96129	0.00675835	0.111879	-2.3015
ENSGALG00000039863		-0.343006	-0.967667	-0.440708	0.66333	0.789539	-5.79962	-5.08804	-0.967667	-3.82088	0.000816514	0.0229199	-0.534367	-0.661086	-0.967667	-1.02174	0.316994	0.746076	-5.84334	-2.74736	-0.967667	-3.55234	0.00160073	0.0190672	-1.08537	-0.798486	-0.967667	-1.57313	0.128652	0.46427	-5.27563	-0.559488	-0.967667	-0.60074	0.553589	0.950823	-5.53696	-2.40435	-0.967667	-3.23021	0.00353982	0.0166138	-1.77366	4.28956	-0.967667	3.17679	0.00403025	0.097258	-1.89812
ENSGALG00000011306	DES	0.403977	0.108286	0.59446	0.557713	0.711678	-5.81446	-2.85398	0.108286	-3.82331	0.000811528	0.0229199	-0.572695	-1.57671	0.108286	-2.92742	0.00732271	0.102285	-2.78069	0.157826	0.108286	0.254374	0.801352	0.88543	-5.96311	-1.36408	0.108286	-3.04695	0.00551026	0.0946794	-2.56252	-0.756175	0.108286	-1.09274	0.285248	0.901038	-5.37656	-0.24615	0.108286	-0.476372	0.638076	0.736551	-6.08951	1.4899	0.108286	1.90437	0.0687962	0.265757	-4.39112
ENSGALG00000004420	SDK1	0.355528	0.0578864	0.940543	0.356218	0.540194	-5.53653	-1.34256	0.0578864	-3.82199	0.000814233	0.0229199	-0.646651	-0.770693	0.0578864	-2.73588	0.0114577	0.136656	-3.21949	-0.756982	0.0578864	-2.10197	0.0461247	0.141375	-3.97392	-0.589736	0.0578864	-2.40822	0.0239881	0.202321	-3.90172	-0.504905	0.0578864	-1.32931	0.196123	0.875176	-5.10297	-1.11251	0.0578864	-3.55312	0.00159763	0.00939962	-1.12655	0.752819	0.0578864	2.06518	0.0497582	0.227009	-4.23498
ENSGALG00000027207		-0.579461	-2.35334	-1.2653	0.217792	0.402496	-5.08351	-2.44404	-2.35334	-3.82483	0.000808426	0.0229199	-0.493468	-2.1602	-2.35334	-4.07921	0.000424426	0.0169279	0.0833587	-0.404777	-2.35334	-1.01982	0.317883	0.50281	-5.38692	-0.950223	-2.35334	-2.4346	0.0226343	0.196562	-3.51599	-1.42278	-2.35334	-2.06134	0.0501513	0.746579	-3.80279	0.174684	-2.35334	0.432105	0.669485	0.76173	-5.8017	1.49382	-2.35334	2.24822	0.0339198	0.193757	-3.58276
ENSGALG00000000639	LRRN2	-1.09821	0.231054	-1.45678	0.158009	0.333052	-4.88141	-2.47897	0.231054	-3.82017	0.000817983	0.0229199	-0.629082	-0.987156	0.231054	-2.19355	0.0380908	0.272399	-4.39609	-0.533867	0.231054	-0.844077	0.40688	0.585271	-5.59808	-0.741809	0.231054	-1.86958	0.0736695	0.358465	-4.9689	-0.559103	0.231054	-0.933333	0.359852	0.914778	-5.61804	0.564347	0.231054	0.877132	0.389026	0.519279	-5.58768	1.73716	0.231054	2.59112	0.0159527	0.146901	-3.22335
ENSGALG00000027630		-0.584289	0.390403	-1.58768	0.125319	0.289251	-4.86716	-1.31211	0.390403	-3.82603	0.000805978	0.0229199	-0.68975	-1.02811	0.390403	-3.62874	0.00132291	0.0346298	-1.24204	-1.11513	0.390403	-3.33012	0.00277289	0.0254417	-1.60876	-0.729169	0.390403	-3.03846	0.00562335	0.0955663	-2.63936	-1.04227	0.390403	-2.63627	0.0143987	0.563931	-3.00643	-0.530837	0.390403	-1.66349	0.109091	0.205043	-4.83709	0.582938	0.390403	1.63099	0.115819	0.332298	-5.00342
ENSGALG00000028543	FGFR4	-0.563518	0.48889	-1.63175	0.115657	0.274968	-4.78896	-1.22168	0.48889	-3.82556	0.000806926	0.0229199	-0.683446	-1.77215	0.48889	-6.39801	1.23e-06	0.000455278	5.51467	-0.970382	0.48889	-3.10886	0.00474899	0.0347945	-2.08355	-0.543405	0.48889	-2.43405	0.0226617	0.196562	-3.91371	-1.17059	0.48889	-3.1944	0.00386174	0.443568	-1.86238	-0.406864	0.48889	-1.37672	0.181184	0.296654	-5.22501	0.678273	0.48889	2.04986	0.0513446	0.230796	-4.32332
ENSGALG00000032278	ATF6	1.00655	0.763734	2.47401	0.0207431	0.0936314	-3.33604	-1.36454	0.763734	-3.82212	0.00081397	0.0229199	-0.693622	-0.155379	0.763734	-0.555079	0.583927	0.897903	-6.47792	0.307176	0.763734	0.797794	0.432737	0.607962	-5.64883	0.166472	0.763734	0.700066	0.490551	0.797678	-6.42161	-0.348035	0.763734	-0.918341	0.367488	0.918733	-5.61173	-0.699372	0.763734	-2.30808	0.0298321	0.0791949	-3.8161	1.53101	0.763734	4.20291	0.000309784	0.0704969	0.315215
ENSGALG00000040038	MLC1	-0.352518	-1.94723	-0.899649	0.377158	0.560091	-5.45103	1.6717	-1.94723	3.82156	0.000815107	0.0229199	-0.513341	1.54121	-1.94723	3.59895	0.00142514	0.0365075	-1.0046	-0.826679	-1.94723	-2.36358	0.0264491	0.0989058	-3.47203	1.11721	-1.94723	2.87856	0.00821669	0.117833	-2.54883	1.14147	-1.94723	2.0258	0.0539277	0.750938	-3.86663	-0.47416	-1.94723	-1.3467	0.190534	0.308148	-5.0468	-0.554487	-1.94723	-1.33704	0.193624	0.4333	-5.13035
ENSGALG00000014853	CLVS2	0.196513	-0.779395	0.338406	0.737971	0.840265	-5.79992	-2.27238	-0.779395	-3.81609	0.000826435	0.0229327	-0.559893	-0.951276	-0.779395	-2.32135	0.0289891	0.233075	-4.01014	-0.345689	-0.779395	-0.659775	0.515618	0.679329	-5.66723	-0.77312	-0.779395	-2.13746	0.0428468	0.273267	-4.35268	-0.757696	-0.779395	-1.36281	0.18547	0.865538	-5.01165	-0.542201	-0.779395	-1.0702	0.295072	0.424665	-5.3964	1.49926	-0.779395	2.43154	0.0227877	0.165107	-3.4239
ENSGALG00000008627	TTBK1	0.277663	-0.351698	0.655173	0.518527	0.682008	-5.68683	-1.38597	-0.351698	-3.81522	0.000828244	0.0229327	-0.667656	-0.515879	-0.351698	-1.73055	0.0962447	0.451588	-5.08418	-0.900079	-0.351698	-2.23533	0.0348646	0.117878	-3.70256	-0.401835	-0.351698	-1.62356	0.117405	0.446068	-5.30235	-0.346951	-0.351698	-0.86159	0.397357	0.925789	-5.55893	-1.17774	-0.351698	-3.15529	0.00424561	0.0189808	-1.95362	0.984131	-0.351698	2.63269	0.0145164	0.141198	-3.17493
ENSGALG00000001172		-0.618769	-1.57896	-0.939495	0.356745	0.540352	-5.4071	-3.68299	-1.57896	-3.81821	0.000822038	0.0229327	-0.516929	-0.78211	-1.57896	-1.46177	0.156649	0.566737	-5.27418	-0.79042	-1.57896	-1.35623	0.187525	0.35782	-5.00983	-1.49865	-1.57896	-2.90548	0.00771212	0.113721	-2.61617	0.0547863	-1.57896	0.0835487	0.934101	0.993009	-5.79276	-0.171651	-1.57896	-0.289358	0.774768	0.843835	-5.83257	2.18434	-1.57896	2.15839	0.0410133	0.208452	-3.7099
ENSGALG00000000619	ANGPTL4	0.368183	2.34893	0.993368	0.330344	0.516641	-5.74167	-1.44198	2.34893	-3.81716	0.00082421	0.0229327	-0.778861	0.126295	2.34893	0.393563	0.697344	0.929519	-6.58492	-0.151732	2.34893	-0.436186	0.666562	0.795056	-6.11351	-0.15374	2.34893	-0.591501	0.559661	0.835212	-6.56827	-0.159509	2.34893	-0.377258	0.709265	0.965256	-6.00178	-0.519915	2.34893	-1.81603	0.0817557	0.165755	-4.865	1.28824	2.34893	3.2732	0.00318747	0.0918014	-1.9082
ENSGALG00000032776		0.386886	-0.320656	1.12251	0.272642	0.461237	-5.30064	1.05499	-0.320656	3.8159	0.000826824	0.0229327	-0.705812	0.71115	-0.320656	2.72679	0.0117006	0.138551	-3.1676	-0.590346	-0.320656	-1.82554	0.0802661	0.204831	-4.38261	0.398132	-0.320656	1.80767	0.0830839	0.37581	-4.93287	1.03483	-0.320656	3.10846	0.00475361	0.443568	-2.02979	-0.977232	-0.320656	-3.27373	0.00318338	0.0154577	-1.70525	-0.656855	-0.320656	-2.40254	0.0242889	0.168218	-3.70905
ENSGALG00000017133	EEF1AKMT1	-0.595894	1.75116	-1.89209	0.0704829	0.202962	-4.54645	1.24611	1.75116	3.81845	0.00082154	0.0229327	-0.754288	0.278476	1.75116	0.993542	0.330261	0.756175	-6.12783	-0.0391589	1.75116	-0.144008	0.886685	0.937083	-6.26416	0.0833305	1.75116	0.367596	0.716365	0.907038	-6.63748	0.627779	1.75116	1.70739	0.100529	0.811619	-4.68772	0.556735	1.75116	2.19921	0.0376385	0.0937312	-4.15337	-1.16278	1.75116	-3.46617	0.00198267	0.0859035	-1.45557
ENSGALG00000005616	ARSI	0.368558	1.10486	0.621631	0.539987	0.697311	-6.0654	-2.70022	1.10486	-3.81151	0.000836024	0.0229337	-0.70923	-2.65968	1.10486	-4.2468	0.000276988	0.0127041	0.311904	-0.702005	1.10486	-1.22765	0.231369	0.411237	-5.48372	-1.15078	1.10486	-2.53686	0.0180271	0.174893	-3.77244	-1.65046	1.10486	-2.0783	0.0484344	0.742051	-4.03091	-1.07056	1.10486	-2.27167	0.0322616	0.0837131	-4.06767	1.54944	1.10486	2.09961	0.0463508	0.219599	-4.22156
ENSGALG00000014649	MBLAC2	-0.350771	-1.27243	-0.792144	0.435961	0.610111	-5.55059	1.49084	-1.27243	3.81118	0.000836735	0.0229337	-0.633854	0.768616	-1.27243	1.92119	0.0665427	0.372607	-4.51456	-0.598833	-1.27243	-1.53703	0.137239	0.289969	-4.80776	0.225302	-1.27243	0.62934	0.535013	0.82154	-6.0188	0.718892	-1.27243	1.33997	0.192681	0.872649	-4.85911	-0.248062	-1.27243	-0.645256	0.524822	0.643894	-5.7347	-1.26553	-1.27243	-3.25281	0.00335019	0.0918014	-1.82864
ENSGALG00000014651	LYSMD3	-0.350275	0.178924	-1.15912	0.257697	0.446566	-5.36588	1.02724	0.178924	3.81054	0.000838083	0.0229337	-0.728664	0.573451	0.178924	2.32759	0.0286002	0.231479	-4.01291	-0.141374	0.178924	-0.535916	0.596901	0.742319	-5.91578	0.515387	0.178924	2.45177	0.0217915	0.193124	-3.79666	0.50124	0.178924	1.52894	0.139225	0.844547	-4.82867	0.208901	0.178924	0.856652	0.400027	0.530272	-5.8052	-0.511848	0.178924	-1.92127	0.0665319	0.261033	-4.59479
ENSGALG00000045169		-0.823253	-1.98586	-1.42834	0.165953	0.343401	-4.91333	-3.73216	-1.98586	-3.81281	0.000833308	0.0229337	-0.569656	-0.475512	-1.98586	-0.812629	0.42434	0.824141	-5.796	-1.60026	-1.98586	-3.06766	0.00524342	0.0367073	-2.1056	0.37612	-1.98586	0.844584	0.406602	0.751136	-5.90628	-0.335437	-1.98586	-0.437833	0.665384	0.965256	-5.48202	-0.777009	-1.98586	-1.47485	0.153125	0.262848	-4.88776	4.10828	-1.98586	4.2098	0.000304388	0.0704969	0.0952261
ENSGALG00000032957	NOCT	0.784291	1.41328	1.97064	0.0602881	0.184344	-4.31979	1.39694	1.41328	3.81334	0.00083218	0.0229337	-0.763978	0.0099986	1.41328	0.0322095	0.974569	0.994692	-6.63165	0.335478	1.41328	0.900412	0.37676	0.556733	-5.68654	0.204098	1.41328	0.807874	0.42702	0.763286	-6.37965	0.58713	1.41328	1.4427	0.161904	0.854453	-5.06568	-0.448813	1.41328	-1.54259	0.135884	0.240336	-5.20688	-1.19284	1.41328	-3.17278	0.00406958	0.0976559	-2.12114
ENSGALG00000030457	CHCHD5	-0.707613	3.36705	-3.10037	0.00484715	0.0356067	-2.39407	1.27306	3.36705	3.81374	0.000831345	0.0229337	-0.732967	-0.222048	3.36705	-0.847251	0.405143	0.809825	-6.30058	0.00933448	3.36705	0.0452239	0.964299	0.97951	-6.51609	0.174673	3.36705	0.821703	0.419255	0.759643	-6.40219	-0.0311842	3.36705	-0.0900564	0.928982	0.992607	-6.06408	0.716948	3.36705	3.70057	0.00110511	0.00718552	-1.08737	-1.09839	3.36705	-3.17402	0.00405743	0.0975312	-2.08248
ENSGALG00000030185	PTDSS1	0.149673	1.80346	0.616401	0.543376	0.700194	-6.00492	0.93334	1.80346	3.80724	0.000845082	0.0230803	-0.785845	0.222425	1.80346	1.06905	0.295579	0.729843	-6.06955	0.0254781	1.80346	0.114943	0.909437	0.950176	-6.19584	0.0251208	1.80346	0.146916	0.884413	0.967165	-6.69818	0.485784	1.80346	1.76951	0.0893904	0.800684	-4.60396	-0.124194	1.80346	-0.666622	0.51131	0.631679	-6.18182	-0.90822	1.80346	-3.59876	0.0014258	0.0786957	-1.15111
ENSGALG00000007115	ASB7	1.06524	1.12547	3.46068	0.00200982	0.0196066	-1.29996	0.960435	1.12547	3.80593	0.000847877	0.0231116	-0.783912	0.789208	1.12547	3.59119	0.001453	0.0370859	-1.34391	0.316646	1.12547	1.0859	0.288203	0.472088	-5.40311	0.482188	1.12547	2.65354	0.0138425	0.152908	-3.50986	1.02837	1.12547	3.58879	0.00146171	0.335126	-1.02634	-0.748599	1.12547	-3.30452	0.00295241	0.0146457	-1.75462	-0.478247	1.12547	-1.86515	0.0743102	0.274517	-4.72132
ENSGALG00000039685	GMEB2	0.42583	1.2662	1.20469	0.239955	0.427203	-5.418	-1.27522	1.2662	-3.80491	0.000850057	0.0231262	-0.779067	-0.434039	1.2662	-1.57299	0.128684	0.521046	-5.44747	0.109014	1.2662	0.333982	0.741265	0.847565	-6.05893	-0.14683	1.2662	-0.643531	0.525922	0.816872	-6.5046	-0.593056	1.2662	-1.58783	0.125284	0.834094	-4.8604	-0.316816	1.2662	-1.18377	0.247982	0.37456	-5.6522	1.12839	1.2662	3.26379	0.00326157	0.0918014	-1.90828
ENSGALG00000026081	RBM38	-1.00014	2.91355	-3.07728	0.00512373	0.0369804	-2.35544	-1.4761	2.91355	-3.80205	0.000856218	0.0232487	-0.815101	-0.616586	2.91355	-1.87081	0.0734917	0.391974	-4.99146	0.667615	2.91355	2.40992	0.0238985	0.0922173	-3.81761	-0.686123	2.91355	-2.58002	0.0163579	0.167737	-3.73515	-0.266154	2.91355	-0.609791	0.547675	0.950823	-5.88548	1.66775	2.91355	6.17749	2.11e-06	9.5e-05	4.99818	0.789976	2.91355	1.95682	0.0619821	0.251475	-4.57536
ENSGALG00000003149	ITPR3	0.0740064	-1.25439	0.156339	0.877061	0.93133	-5.878	-2.02971	-1.25439	-3.79652	0.000868214	0.0233623	-0.585228	-1.63098	-1.25439	-3.57113	0.00152754	0.0378193	-1.13648	-0.958696	-1.25439	-2.16015	0.0408618	0.130896	-3.8391	-1.31873	-1.25439	-3.61147	0.00138125	0.045198	-1.09251	-1.21743	-1.25439	-2.026	0.0539065	0.750938	-3.93126	-1.0327	-1.25439	-2.4992	0.019612	0.0583043	-3.28507	0.710987	-1.25439	1.24216	0.226061	0.468764	-5.18487
ENSGALG00000000653	CNTN2	-0.281862	0.0783301	-0.273433	0.786836	0.873102	-5.82145	-4.20746	0.0783301	-3.79916	0.000862471	0.0233623	-0.583808	-1.72756	0.0783301	-2.7767	0.0104243	0.129272	-3.21723	0.146188	0.0783301	0.165267	0.870104	0.926536	-5.9102	-1.53572	0.0783301	-2.81207	0.00960074	0.12787	-3.14405	-1.31737	0.0783301	-1.57657	0.127857	0.834094	-4.86748	0.42805	0.0783301	0.499198	0.622141	0.72376	-5.86466	2.67175	0.0783301	2.34	0.0278414	0.179037	-3.57059
ENSGALG00000005969		0.374051	0.71243	0.959448	0.346806	0.53147	-5.62795	-1.37196	0.71243	-3.79752	0.000866039	0.0233623	-0.782255	-0.797316	0.71243	-2.62442	0.0147921	0.158717	-3.51831	-0.495287	0.71243	-1.34584	0.190808	0.361723	-5.19268	-0.773561	0.71243	-3.08095	0.00507875	0.0911271	-2.58046	-0.585614	0.71243	-1.42937	0.165659	0.856868	-5.04173	-0.869338	0.71243	-2.79421	0.0100086	0.035527	-2.87054	0.598395	0.71243	1.58871	0.125084	0.345983	-5.09747
ENSGALG00000001153	AUTS2	0.37712	0.814	0.960793	0.346143	0.531114	-5.69758	-1.61374	0.814	-3.79777	0.00086549	0.0233623	-0.732177	-1.02532	0.814	-3.00693	0.00606309	0.0903542	-2.66877	-0.570209	0.814	-1.52506	0.140187	0.294647	-5.0178	-0.139333	0.814	-0.498206	0.622829	0.864926	-6.52455	-1.03773	0.814	-2.1954	0.0379422	0.706553	-3.82357	-0.947329	0.814	-3.02717	0.0057771	0.0238878	-2.42492	1.47441	0.814	3.38661	0.00241328	0.0890182	-1.57531
ENSGALG00000002831	SH3PXD2B	1.29693	0.796768	3.22486	0.00358618	0.029104	-1.8268	-1.38271	0.796768	-3.79629	0.000868722	0.0233623	-0.767865	-0.310716	0.796768	-1.04292	0.307275	0.737985	-6.06831	-0.434977	0.796768	-1.07831	0.291508	0.475394	-5.39667	0.043139	0.796768	0.177148	0.860864	0.960109	-6.66967	-0.689042	0.796768	-1.65973	0.109852	0.820508	-4.70252	-1.7319	0.796768	-5.56938	9.58e-06	0.000261	3.56924	1.42585	0.796768	3.82121	0.000815826	0.0709722	-0.596539
ENSGALG00000035155		0.47697	7.50797	0.900334	0.376801	0.559798	-6.23444	-4.10407	7.50797	-3.7947	0.00087222	0.0234115	-0.668974	-3.20766	7.50797	-3.10428	0.00480169	0.077212	-2.2333	-4.26349	7.50797	-8.93815	3.85e-09	1.35e-05	11.085	-0.620912	7.50797	-0.710163	0.48438	0.79436	-6.0763	-2.19851	7.50797	-1.61984	0.118206	0.82515	-4.566	-4.74046	7.50797	-9.46421	1.3e-09	1.4e-06	12.1254	3.48316	7.50797	3.04456	0.00554187	0.108282	-2.24721
ENSGALG00000034868	otokeratin	0.198376	0.591892	0.382804	0.705201	0.818285	-6.04899	-2.09294	0.591892	-3.79369	0.000874434	0.0234262	-0.735311	-3.34387	0.591892	-6.75785	5.18e-07	0.000259549	6.34896	0.776653	0.591892	1.68679	0.104473	0.243256	-4.82098	-1.37368	0.591892	-3.64173	0.00128062	0.0429055	-1.21951	-2.22458	0.591892	-3.54065	0.001648	0.335126	-1.11163	0.578277	0.591892	1.52249	0.140827	0.246962	-5.25815	0.719259	0.591892	1.23079	0.23021	0.469731	-5.47076
ENSGALG00000009556	PRICKLE1	-0.0562223	-0.245495	-0.107112	0.915581	0.953057	-5.94958	-1.94584	-0.245495	-3.79284	0.000876305	0.0234316	-0.685619	-1.17122	-0.245495	-2.76773	0.0106436	0.131066	-3.08543	-0.642045	-0.245495	-1.3341	0.194571	0.366727	-5.12626	-1.24177	-0.245495	-3.52437	0.00171606	0.0515197	-1.42831	-1.33274	-0.245495	-2.21037	0.0367611	0.70566	-3.70933	-0.585823	-0.245495	-1.33151	0.195407	0.31411	-5.23479	0.70407	-0.245495	1.29211	0.208502	0.451045	-5.31587
ENSGALG00000035362		0.279699	-1.70453	0.67032	0.50899	0.67433	-5.68135	-2.83775	-1.70453	-3.79013	0.000882308	0.0235472	-0.617527	0.113044	-1.70453	0.257182	0.799209	0.957718	-6.10187	-1.15727	-1.70453	-2.87665	0.00825363	0.0485953	-2.49033	0.011466	-1.70453	0.0288416	0.977227	0.994874	-6.10902	-0.530524	-1.70453	-0.812369	0.424487	0.929612	-5.1946	-1.43697	-1.70453	-3.86307	0.000734044	0.00535021	-0.402663	2.84921	-1.70453	3.77693	0.000912137	0.0727533	-0.762593
ENSGALG00000004832	RBM41	0.0543649	-0.2766	0.182351	0.856824	0.919289	-5.91454	-1.04579	-0.2766	-3.7834	0.000897399	0.0235629	-0.722359	-0.293807	-0.2766	-1.29717	0.206784	0.635065	-5.65993	-0.0135198	-0.2766	-0.0506892	0.959989	0.977179	-5.95728	-0.0282885	-0.2766	-0.148527	0.883155	0.966761	-6.52112	-0.365462	-0.2766	-1.17697	0.250635	0.889775	-5.22117	-0.0678847	-0.2766	-0.285804	0.777456	0.845451	-6.06108	1.01751	-0.2766	3.6307	0.00131645	0.0784906	-0.986833
ENSGALG00000031284	PTPRM	-0.122021	-0.869869	-0.309348	0.759701	0.854806	-5.82144	-1.49069	-0.869869	-3.78661	0.000890171	0.0235629	-0.644718	-1.1641	-0.869869	-3.58609	0.0014716	0.03735	-1.17287	-0.717145	-0.869869	-2.00168	0.0566323	0.162213	-4.10875	-1.14524	-0.869869	-3.9654	0.000566586	0.0277134	-0.273834	-0.838483	-0.869869	-1.91394	0.0675063	0.79009	-4.15871	-0.595125	-0.869869	-1.73219	0.0959474	0.185858	-4.58304	0.345451	-0.869869	0.817869	0.421399	0.650142	-5.67356
ENSGALG00000002319	TEKT2	-0.146077	-2.58619	-0.319327	0.752215	0.850277	-5.77264	-2.86315	-2.58619	-3.78576	0.000892071	0.0235629	-0.626316	-0.295289	-2.58619	-0.5824	0.565676	0.891063	-5.84454	-1.6144	-2.58619	-3.78058	0.000903777	0.0148042	-0.59948	-0.889127	-2.58619	-2.03121	0.0533374	0.305345	-4.16636	-0.234803	-2.58619	-0.346418	0.732018	0.966707	-5.40164	-1.46832	-2.58619	-3.40099	0.00232924	0.0124185	-1.40605	1.97403	-2.58619	2.52406	0.0185519	0.152272	-3.08634
ENSGALG00000028284	PTX3	-0.386806	-0.283624	-0.655892	0.518071	0.681921	-5.86749	-2.92033	-0.283624	-3.78313	0.000898003	0.0235629	-0.634386	-3.09374	-0.283624	-5.21563	2.34e-05	0.00286761	2.7264	-0.722727	-0.283624	-1.36425	0.185022	0.35449	-5.21635	-1.30467	-0.283624	-2.89421	0.00791962	0.115929	-2.85869	-2.5825	-0.283624	-3.151	0.00428981	0.443568	-1.92046	-0.335921	-0.283624	-0.682743	0.501243	0.622529	-5.97642	1.61567	-0.283624	1.99915	0.0569223	0.241294	-4.18062
ENSGALG00000008663	DDAH1	0.698729	1.17075	1.24887	0.223639	0.409048	-5.20074	-1.61624	1.17075	-3.78322	0.000897798	0.0235629	-0.845657	-0.657784	1.17075	-1.85366	0.075997	0.399727	-5.02073	0.2818	1.17075	0.546654	0.589613	0.736495	-5.78829	-0.575518	1.17075	-1.97747	0.059467	0.324042	-4.87625	-0.232878	1.17075	-0.493817	0.62588	0.959279	-5.94521	-0.416929	1.17075	-0.944091	0.354439	0.485473	-5.67807	1.04072	1.17075	2.34724	0.0274071	0.178156	-3.85121
ENSGALG00000008100	RAPSN	-0.685705	-2.10711	-1.37536	0.181597	0.362523	-4.963	-2.95774	-2.10711	-3.78787	0.000887349	0.0235629	-0.597737	-1.04883	-2.10711	-1.88229	0.0718556	0.386627	-4.39575	-0.614701	-2.10711	-1.4301	0.165453	0.3302	-4.94694	-1.25164	-2.10711	-2.69801	0.012502	0.144895	-2.94797	-1.28147	-2.10711	-1.64809	0.112237	0.820508	-4.34707	0.0710041	-2.10711	0.162856	0.871982	0.913703	-5.89643	1.70609	-2.10711	2.08384	0.047885	0.222586	-3.8084
ENSGALG00000012606	ISCA1	-0.680062	1.33743	-1.9601	0.0615768	0.186618	-4.34574	1.21849	1.33743	3.78402	0.000896	0.0235629	-0.83621	0.0269671	1.33743	0.0985946	0.922271	0.984413	-6.62754	0.402364	1.33743	1.38851	0.177611	0.345996	-5.27414	-0.0717384	1.33743	-0.308001	0.760713	0.925669	-6.61721	0.123573	1.33743	0.339857	0.736892	0.967003	-5.97647	1.08243	1.33743	3.94634	0.000594632	0.00459155	-0.296821	-1.29023	1.33743	-3.8963	0.000674915	0.0709722	-0.446449
ENSGALG00000016974	GTF2F2	-0.541314	3.40632	-2.00363	0.0564091	0.176921	-4.67343	1.62567	3.40632	3.78489	0.00089404	0.0235629	-0.793246	0.193847	3.40632	0.583803	0.564747	0.89071	-6.49155	0.263528	3.40632	1.05888	0.300093	0.484164	-6.0083	-0.0608161	3.40632	-0.226281	0.82288	0.947862	-6.72193	0.236179	3.40632	0.53857	0.595095	0.957944	-5.92821	0.804842	3.40632	3.44173	0.0021063	0.0115411	-1.74054	-1.68649	3.40632	-3.79712	0.00086692	0.0715096	-0.647268
ENSGALG00000010072		1.30652	0.849154	3.05164	0.00544874	0.0385219	-2.16895	-1.29847	0.849154	-3.78759	0.000887973	0.0235629	-0.822201	0.022563	0.849154	0.0775368	0.938833	0.987912	-6.62228	0.646399	0.849154	1.60966	0.120421	0.266777	-4.75149	-0.111031	0.849154	-0.476759	0.637803	0.871411	-6.6036	-0.244576	0.849154	-0.620809	0.540519	0.950706	-5.82182	-0.660124	0.849154	-2.03653	0.0527619	0.120198	-4.276	1.18744	0.849154	3.3593	0.00258106	0.0890182	-1.69329
ENSGALG00000011099	FAP	-0.156342	-1.05514	-0.293587	0.771573	0.862955	-5.90983	-2.38241	-1.05514	-3.78076	0.000903385	0.0236202	-0.627994	-3.27962	-1.05514	-5.43932	1.33e-05	0.00210792	3.23951	-0.649354	-1.05514	-1.33835	0.193201	0.36488	-5.12322	-1.84175	-1.05514	-4.22239	0.000294777	0.0181865	0.349275	-2.07261	-1.05514	-2.74114	0.0113194	0.527912	-2.70617	-0.493012	-1.05514	-1.11016	0.27782	0.406466	-5.4865	0.540653	-1.05514	0.785541	0.439748	0.665285	-5.61141
ENSGALG00000046614	S100A13	0.371309	0.677698	0.583983	0.564627	0.718162	-5.96892	-4.26261	0.677698	-3.77994	0.000905234	0.0236202	-0.587916	0.0336956	0.677698	0.0596327	0.952937	0.990273	-6.54593	0.219715	0.677698	0.376968	0.709477	0.825088	-6.07199	-0.603148	0.677698	-1.2439	0.225433	0.594855	-5.80783	0.231814	0.677698	0.311908	0.757778	0.972344	-5.91467	-0.151594	0.677698	-0.319941	0.751754	0.825753	-6.32466	3.65946	0.677698	3.19712	0.00383636	0.0959257	-1.82786
ENSGALG00000041089		-0.955753	-2.29018	-2.1406	0.0425667	0.148571	-3.83914	-2.39356	-2.29018	-3.78041	0.00090418	0.0236202	-0.592275	-0.678774	-2.29018	-1.46985	0.154463	0.564186	-5.05446	-2.21303	-2.29018	-5.31094	1.84e-05	0.00250415	2.6969	-0.990402	-2.29018	-2.51299	0.0190171	0.17917	-3.34162	-0.826788	-2.29018	-1.29145	0.208728	0.88113	-4.78643	-1.25728	-2.29018	-2.96494	0.00670002	0.0266747	-2.30509	1.40315	-2.29018	2.11893	0.0445309	0.216311	-3.78653
ENSGALG00000008185		-0.130041	-1.17499	-0.358403	0.723144	0.830796	-5.79105	1.19577	-1.17499	3.77758	0.00091064	0.0236733	-0.723066	1.26768	-1.17499	3.92452	0.00062841	0.0216748	-0.332366	-0.553387	-1.17499	-1.70195	0.101559	0.23854	-4.5691	0.575202	-1.17499	2.13018	0.0435014	0.27574	-4.21341	0.63895	-1.17499	1.4255	0.166763	0.856868	-4.7514	-0.423347	-1.17499	-1.33373	0.194689	0.31335	-5.10349	-0.620564	-1.17499	-2.02878	0.0536014	0.234521	-4.31353
ENSGALG00000040241	NTRK3	-0.393751	-1.74946	-0.681637	0.50193	0.667764	-5.62952	-3.66116	-1.74946	-3.77801	0.000909652	0.0236733	-0.635297	-1.32619	-1.74946	-2.33267	0.0282873	0.230531	-3.72119	-1.37845	-1.74946	-2.59269	0.015896	0.0714304	-3.04285	-0.537597	-1.74946	-1.13719	0.266576	0.633956	-5.57759	-1.35748	-1.74946	-1.69809	0.102294	0.811619	-4.34392	-0.984702	-1.74946	-1.88001	0.0721772	0.151182	-4.31505	3.12356	-1.74946	3.1587	0.00421073	0.0976643	-1.94398
ENSGALG00000013605	LRRC16A	0.0235467	0.707902	0.0932783	0.926449	0.960169	-6.0736	-0.89156	0.707902	-3.77393	0.000919035	0.023721	-0.835265	-0.4856	0.707902	-2.34497	0.0275423	0.227702	-4.04056	-0.280695	0.707902	-1.22311	0.233046	0.412964	-5.3743	-0.330074	0.707902	-1.98369	0.0587267	0.322916	-4.79016	-0.258939	0.707902	-0.930308	0.361385	0.914778	-5.54505	-0.304241	0.707902	-1.50703	0.144726	0.251915	-5.16081	0.561486	0.707902	2.30052	0.0303226	0.184705	-3.90538
ENSGALG00000013505		0.138953	0.342456	0.425137	0.674487	0.797318	-5.91572	-1.106	0.342456	-3.76812	0.000932593	0.023721	-0.824857	-0.149522	0.342456	-0.615985	0.543646	0.881724	-6.39351	-0.235468	0.342456	-0.790875	0.436687	0.61131	-5.7125	-0.131485	0.342456	-0.650897	0.521236	0.813736	-6.42662	-0.223975	0.342456	-0.680707	0.502508	0.943057	-5.74656	-0.37442	0.342456	-1.4366	0.163613	0.275033	-5.18956	0.974514	0.342456	3.23874	0.00346707	0.0923543	-1.92852
ENSGALG00000016568	MOSPD2	-0.236442	0.64318	-0.733271	0.470426	0.640776	-5.77414	1.06402	0.64318	3.7698	0.000928646	0.023721	-0.859854	0.26979	0.64318	1.03184	0.312333	0.742385	-6.00148	-0.230805	0.64318	-0.807737	0.427098	0.602875	-5.75509	-0.211909	0.64318	-0.974095	0.339631	0.701688	-6.11291	0.5053	0.64318	1.47179	0.153943	0.853432	-4.94374	0.00563709	0.64318	0.0215642	0.982972	0.989528	-6.19119	-1.27593	0.64318	-4.39387	0.000190295	0.063604	0.75256
ENSGALG00000015123	ZDHHC23	0.299195	-1.39182	0.735989	0.4688	0.639507	-5.62305	-1.94889	-1.39182	-3.7697	0.000928891	0.023721	-0.616725	-0.00634149	-1.39182	-0.0161217	0.987269	0.99832	-6.19991	-0.417753	-1.39182	-1.12195	0.272874	0.456187	-5.29684	-0.396323	-1.39182	-1.23722	0.227858	0.597374	-5.53038	-0.437481	-1.39182	-0.763159	0.452732	0.934849	-5.29349	-0.716948	-1.39182	-2.05629	0.0506732	0.116558	-4.08854	1.55257	-1.39182	2.93367	0.00721534	0.113996	-2.36853
ENSGALG00000003310	SLC45A2	0.191806	-0.107708	0.335515	0.740124	0.841158	-5.86295	1.7578	-0.107708	3.77192	0.000923697	0.023721	-0.81845	2.2088	-0.107708	4.56737	0.000122141	0.0076264	1.15816	-0.95552	-0.107708	-1.75163	0.0924822	0.22473	-4.50157	0.961756	-0.107708	2.63558	0.0144212	0.156449	-3.41604	1.82623	-0.107708	3.01538	0.00594208	0.475005	-2.20603	-1.14733	-0.107708	-2.33843	0.0279364	0.0755994	-3.61473	-0.796046	-0.107708	-1.77269	0.0888497	0.294656	-4.855
ENSGALG00000028415		-0.826891	0.584843	-0.8663	0.39482	0.573756	-5.59295	-4.77498	0.584843	-3.77388	0.000919164	0.023721	-0.613325	-2.19358	0.584843	-3.46183	0.00200408	0.0450796	-1.6755	0.751379	0.584843	0.976834	0.3383	0.521705	-5.61668	-1.20028	0.584843	-2.18775	0.0385594	0.256026	-4.42448	-0.664126	0.584843	-0.810858	0.425338	0.929612	-5.74853	1.57827	0.584843	2.09019	0.0472618	0.11054	-4.14376	3.5747	0.584843	2.76807	0.0106352	0.129038	-2.70879
ENSGALG00000008057	LLGL2	0.412047	0.726255	1.04792	0.305014	0.492159	-5.50267	-1.35656	0.726255	-3.7684	0.000931916	0.023721	-0.829234	0.0768776	0.726255	0.256881	0.799439	0.957781	-6.55472	-0.0192647	0.726255	-0.053074	0.958108	0.976188	-6.02664	0.0521224	0.726255	0.216236	0.830613	0.951292	-6.65239	-0.222243	0.726255	-0.54423	0.591255	0.957944	-5.82301	-0.431312	0.726255	-1.40985	0.171287	0.284195	-5.26997	1.40868	0.726255	3.82399	0.000810135	0.0709722	-0.586662
ENSGALG00000002888	CASZ1	-0.490031	-0.80422	-1.16453	0.255544	0.444361	-5.19524	-1.45674	-0.80422	-3.77588	0.000914535	0.023721	-0.68535	-0.0946712	-0.80422	-0.338712	0.737743	0.941575	-6.44455	-1.03224	-0.80422	-2.74323	0.0112649	0.058569	-2.75225	0.0284056	-0.80422	0.11477	0.909572	0.975657	-6.49093	-0.499555	-0.80422	-1.24913	0.223545	0.883706	-5.12114	-0.542207	-0.80422	-1.41807	0.168898	0.281489	-4.94362	1.48514	-0.80422	3.81495	0.000828822	0.0709722	-0.530106
ENSGALG00000004209	ELFN1	-0.733529	-2.78727	-1.33601	0.193953	0.377211	-5.00121	-3.42924	-2.78727	-3.76699	0.000935247	0.023721	-0.668359	-1.5089	-2.78727	-2.46898	0.0209759	0.196549	-3.35982	-1.64444	-2.78727	-3.21548	0.00366894	0.0297542	-1.79187	-1.46559	-2.78727	-2.70522	0.0122965	0.144002	-2.89554	-0.909581	-2.78727	-1.16375	0.255851	0.89143	-4.91542	-0.910912	-2.78727	-1.75509	0.0918768	0.179809	-4.4531	1.96365	-2.78727	2.04375	0.0519903	0.2321	-3.84698
ENSGALG00000005421		-0.568413	-1.56057	-1.33796	0.193327	0.37688	-5.00657	-1.79203	-1.56057	-3.76661	0.000936135	0.023721	-0.637087	-1.95161	-1.56057	-4.90825	5.11e-05	0.00489568	2.01235	-1.30681	-1.56057	-3.39363	0.00237187	0.0234151	-1.42195	-1.45566	-1.56057	-4.27183	0.000259855	0.017126	0.504389	-1.08299	-1.56057	-2.15465	0.0413353	0.723202	-3.72806	-0.738396	-1.56057	-1.89287	0.0703748	0.148645	-4.27002	0.336378	-1.56057	0.653504	0.519583	0.725834	-5.63818
ENSGALG00000036782	OPRD1	0.582233	-2.27126	1.33874	0.193078	0.376657	-5.04976	-2.76657	-2.27126	-3.76793	0.000933029	0.023721	-0.64667	-2.24065	-2.27126	-4.23504	0.000285423	0.0129669	0.437413	-1.52544	-2.27126	-3.53641	0.00166544	0.0194819	-1.12027	-0.990871	-2.27126	-2.27478	0.0320472	0.235662	-3.75012	-1.19465	-2.27126	-1.8119	0.082409	0.795833	-4.16731	-2.10768	-2.27126	-5.18337	2.54e-05	0.000505542	2.523	1.77569	-2.27126	2.32754	0.0286034	0.180953	-3.41772
ENSGALG00000031859	NKX3-2	-0.834012	-2.94589	-1.78631	0.0865654	0.231159	-4.4024	-2.97402	-2.94589	-3.77005	0.000928061	0.023721	-0.669361	0.348729	-2.94589	0.596987	0.556052	0.88713	-5.72551	-1.10556	-2.94589	-2.65806	0.0137004	0.0655777	-2.91836	-1.54428	-2.94589	-2.99455	0.00624454	0.101463	-2.26442	-0.393209	-2.94589	-0.476363	0.638082	0.961072	-5.22303	-0.271549	-2.94589	-0.639924	0.528225	0.646939	-5.67163	1.42974	-2.94589	1.70214	0.101522	0.313243	-4.31307
ENSGALG00000020679		-1.23572	-2.55033	-2.15365	0.0414217	0.145917	-3.81897	-3.25735	-2.55033	-3.77172	0.000924163	0.023721	-0.622125	-3.22279	-2.55033	-4.63055	0.000103927	0.0071868	1.31545	-1.11546	-2.55033	-2.23605	0.0348106	0.117844	-3.70913	-1.75114	-2.55033	-3.4175	0.00223625	0.0590485	-1.43148	-2.74003	-2.55033	-2.90432	0.00773315	0.520322	-2.50049	0.120264	-2.55033	0.235256	0.815986	0.872829	-5.86046	1.50621	-2.55033	1.64101	0.113709	0.329803	-4.45007
ENSGALG00000026757		-0.881171	3.57787	-3.69989	0.001107	0.013362	-1.08934	1.50098	3.57787	3.76901	0.000930489	0.023721	-0.829826	0.210613	3.57787	0.682417	0.501445	0.861011	-6.42425	0.345044	3.57787	1.57433	0.128373	0.278576	-5.41027	0.203569	3.57787	0.814408	0.42334	0.761709	-6.40721	0.328439	3.57787	0.805878	0.428149	0.930275	-5.75044	1.22621	3.57787	5.72904	6.42e-06	0.000196913	3.86563	-1.29741	3.57787	-3.14466	0.00435613	0.0990694	-2.13835
ENSGALG00000042871	SLIT1	0.24062	0.544518	0.293107	0.771935	0.863156	-5.99733	-3.73462	0.544518	-3.76369	0.000943041	0.023853	-0.695086	-1.77849	0.544518	-2.8822	0.0081466	0.110175	-2.96873	-0.541624	0.544518	-0.702296	0.489184	0.657145	-5.78218	-1.43471	0.544518	-2.70732	0.0122373	0.143813	-3.36618	-0.955179	0.544518	-1.18351	0.248083	0.889775	-5.36043	-0.782244	0.544518	-1.1797	0.24957	0.37615	-5.52393	2.29991	0.544518	2.23879	0.0346083	0.195113	-3.80023
ENSGALG00000030603	ANTXR1	-0.108788	-1.67674	-0.180606	0.858178	0.920259	-5.87028	-3.35505	-1.67674	-3.76138	0.000948534	0.0238823	-0.630325	-3.19506	-1.67674	-4.56721	0.000122191	0.0076264	1.20431	-1.35962	-1.67674	-2.38324	0.0253379	0.0957966	-3.43723	-1.48247	-1.67674	-2.95683	0.00683021	0.105831	-2.51416	-1.79832	-1.67674	-2.15602	0.0412167	0.723202	-3.69538	-1.25083	-1.67674	-2.32785	0.0285843	0.0768191	-3.58988	1.87258	-1.67674	1.99513	0.0573866	0.241886	-3.99118
ENSGALG00000008716	FLRT3	0.963175	3.48219	2.70283	0.0123643	0.0662899	-3.26207	2.01777	3.48219	3.76106	0.000949303	0.0238823	-0.843035	2.61416	3.48219	6.07859	2.69e-06	0.000756483	4.73537	0.439716	3.48219	1.28354	0.211439	0.387339	-5.65256	1.99841	3.48219	5.7772	5.69e-06	0.00142814	3.96699	1.93315	3.48219	3.49343	0.00185313	0.356359	-1.24558	-0.523458	3.48219	-1.86523	0.0742994	0.15437	-5.02715	-0.0193581	3.48219	-0.0344297	0.972816	0.989451	-6.26013
ENSGALG00000026864	ZCCHC24	1.26774	0.731994	2.32732	0.0286171	0.115905	-3.63766	-1.77847	0.731994	-3.76118	0.000949019	0.0238823	-0.875855	-0.826439	0.731994	-2.04846	0.0514927	0.323714	-4.6306	-0.160417	0.731994	-0.298385	0.767952	0.864822	-5.91367	-0.603767	0.731994	-1.89787	0.0696855	0.349335	-4.99394	-1.05248	0.731994	-1.87769	0.0725075	0.792724	-4.37051	-1.42816	0.731994	-3.49997	0.00182327	0.0103834	-1.3204	1.1747	0.731994	2.39546	0.0246688	0.169257	-3.73254
ENSGALG00000002162	ACO1	-0.152677	2.17816	-0.558049	0.581929	0.730952	-6.18316	1.22733	2.17816	3.75919	0.000953769	0.0239517	-0.890324	0.220538	2.17816	0.82119	0.419542	0.820611	-6.3158	-0.226423	2.17816	-0.901028	0.376439	0.556375	-5.93984	0.139503	2.17816	0.64106	0.527499	0.817669	-6.52938	0.728526	2.17816	2.05621	0.0506824	0.748146	-4.15052	-0.0737463	2.17816	-0.337475	0.738664	0.816421	-6.45571	-1.08783	2.17816	-3.22945	0.00354637	0.09281	-1.98719
ENSGALG00000008501	KLF7	-0.163192	-1.11845	-0.245422	0.808195	0.887611	-5.8039	-2.75542	-1.11845	-3.75776	0.000957211	0.0239952	-0.66293	-0.852265	-1.11845	-1.81271	0.0822806	0.417439	-4.89066	-1.12398	-1.11845	-1.83381	0.0789897	0.202272	-4.33958	-1.03967	-1.11845	-2.45962	0.0214161	0.191857	-3.70113	-0.931586	-1.11845	-1.35041	0.189358	0.867981	-4.94683	-0.960792	-1.11845	-1.57031	0.129306	0.232044	-4.74478	1.71575	-1.11845	2.24931	0.0338415	0.193757	-3.69786
ENSGALG00000002968	ZNF341	-0.0646864	0.572042	-0.202349	0.841333	0.908999	-6.01677	-1.12359	0.572042	-3.75634	0.000960638	0.0240382	-0.849048	-0.567854	0.572042	-2.3418	0.0277323	0.228332	-4.07737	-0.720958	0.572042	-2.44379	0.0221796	0.0880537	-3.42948	-0.327422	0.572042	-1.57394	0.128463	0.463949	-5.41961	-0.486273	0.572042	-1.48045	0.151636	0.851993	-4.96219	-0.656272	0.572042	-2.46201	0.0213027	0.062056	-3.48496	0.796167	0.572042	2.58493	0.0161774	0.14724	-3.31894
ENSGALG00000036964		-0.200938	-1.66427	-0.353448	0.726808	0.833504	-5.79089	2.02679	-1.66427	3.7547	0.000964609	0.0240829	-0.733198	1.28115	-1.66427	2.31367	0.0294746	0.235495	-3.76512	-1.46184	-1.66427	-2.75579	0.0109423	0.0574879	-2.72397	1.21501	-1.66427	2.51522	0.0189225	0.178758	-3.38516	-0.66599	-1.66427	-0.714464	0.481765	0.935288	-5.18709	-1.2609	-1.66427	-2.42098	0.0233243	0.0664016	-3.38339	-0.811775	-1.66427	-1.63892	0.114146	0.330321	-4.90743
ENSGALG00000003699	EBF1	-0.6742	-0.0721355	-1.23917	0.227147	0.413257	-5.15726	-1.67146	-0.0721355	-3.75419	0.000965853	0.0240829	-0.826306	-0.648805	-0.0721355	-1.78629	0.0865679	0.427902	-5.02225	-0.825685	-0.0721355	-1.71956	0.0982579	0.23332	-4.56825	-0.445841	-0.0721355	-1.51299	0.143212	0.488405	-5.51179	-0.939849	-0.0721355	-1.80438	0.0836117	0.797061	-4.42109	-0.151484	-0.0721355	-0.323573	0.749036	0.82367	-5.91627	1.22562	-0.0721355	2.66965	0.0133419	0.138887	-3.11425
ENSGALG00000016098	EXOC6B	0.104714	-0.261672	0.258919	0.797884	0.880765	-5.86229	-1.2635	-0.261672	-3.75125	0.000972999	0.0241324	-0.838679	-0.586546	-0.261672	-2.04853	0.0514844	0.323714	-4.54953	-0.445837	-0.261672	-1.20307	0.240567	0.421134	-5.22345	-0.216185	-0.261672	-0.94178	0.355597	0.712337	-6.16489	-0.510458	-0.261672	-1.30383	0.204538	0.880636	-5.10736	-0.550551	-0.261672	-1.61395	0.119482	0.219162	-4.80226	1.04732	-0.261672	3.03299	0.00569738	0.108282	-2.3569
ENSGALG00000003297	HDAC1	0.15739	3.57796	0.623588	0.538722	0.697311	-6.27019	1.38144	3.57796	3.75195	0.000971295	0.0241324	-0.86082	-0.13304	3.57796	-0.471682	0.641372	0.914299	-6.54376	-0.149114	3.57796	-0.624009	0.538451	0.698463	-6.24409	0.327252	3.57796	1.42368	0.167286	0.523719	-5.73492	0.0599494	3.57796	0.160744	0.873627	0.984644	-6.04913	-0.306504	3.57796	-1.50423	0.145441	0.252905	-5.52487	-1.05418	3.57796	-2.75828	0.0108792	0.129472	-2.95906
ENSGALG00000028960	NEU3	-0.561412	0.0845133	-1.92951	0.0654521	0.193882	-4.36421	-1.22344	0.0845133	-3.75198	0.000971236	0.0241324	-0.771412	-0.273327	0.0845133	-1.08608	0.288128	0.722275	-5.9143	-1.12245	0.0845133	-4.24297	0.00027971	0.00921729	0.457606	-0.261392	0.0845133	-1.16457	0.255528	0.624061	-5.81711	-0.388646	0.0845133	-1.12181	0.272932	0.898061	-5.28648	-0.561042	0.0845133	-2.22208	0.0358595	0.0904412	-3.92961	0.962053	0.0845133	2.88972	0.00800372	0.117712	-2.59681
ENSGALG00000000972	PBX3	0.118846	2.63301	0.505965	0.617452	0.756022	-6.17381	1.00271	2.63301	3.74926	0.000977884	0.0242108	-0.919902	0.880089	2.63301	3.96928	0.00056105	0.0203525	-0.46952	0.50624	2.63301	2.35754	0.0267997	0.099765	-3.79817	0.968795	2.63301	5.36447	1.6e-05	0.00292565	2.93644	0.746672	2.63301	2.56129	0.017064	0.572744	-3.22293	0.387394	2.63301	2.1837	0.0388902	0.0958753	-4.31589	-0.0339177	2.63301	-0.122759	0.90331	0.955461	-6.33736
ENSGALG00000015284	RGMB	1.89403	0.423346	3.68297	0.00115498	0.0137287	-0.810376	1.73298	0.423346	3.74721	0.000982946	0.0242933	-0.873658	1.76086	0.423346	4.56834	0.000121839	0.0076264	1.05669	0.272149	0.423346	0.527965	0.602324	0.746476	-5.7912	2.06867	0.423346	5.88679	4.33e-06	0.00116939	4.29878	0.609758	0.423346	1.17488	0.251455	0.889775	-5.31481	-1.62188	0.423346	-4.16208	0.000343744	0.00313955	0.238412	0.33569	0.423346	0.772152	0.447488	0.671619	-6.0648
ENSGALG00000007839	NCAM1	0.122752	4.57558	0.463948	0.646825	0.777342	-6.42888	-1.47911	4.57558	-3.74527	0.000987742	0.0243689	-0.910108	-0.607686	4.57558	-1.77862	0.0878488	0.430594	-5.06994	0.472786	4.57558	1.90215	0.0690993	0.184681	-4.80394	-0.639932	4.57558	-2.3679	0.0262014	0.211997	-4.11105	-0.267346	4.57558	-0.590372	0.560406	0.95147	-5.82355	0.350034	4.57558	1.59896	0.122784	0.223705	-5.43435	0.839179	4.57558	2.04177	0.0522009	0.232227	-4.3778
ENSGALG00000007702		-0.249841	-0.627366	-0.391998	0.698485	0.813788	-5.83077	-3.96787	-0.627366	-3.73968	0.00100172	0.0246705	-0.693489	-0.205643	-0.627366	-0.449717	0.656911	0.919381	-6.41305	-0.643407	-0.627366	-1.11376	0.276305	0.459085	-5.33602	0.161715	-0.627366	0.36101	0.721219	0.908815	-6.34599	-1.15208	-0.627366	-1.61579	0.119081	0.825788	-4.61182	-0.393566	-0.627366	-0.727872	0.473665	0.600118	-5.75878	4.12959	-0.627366	3.89076	0.000684434	0.0709722	-0.463447
ENSGALG00000012479	RBM43	-0.0174115	-0.547715	-0.0372189	0.970615	0.984786	-5.89407	-1.53488	-0.547715	-3.73747	0.00100732	0.0247649	-0.839948	-0.512399	-0.547715	-1.40116	0.17384	0.592129	-5.46504	-0.0931084	-0.547715	-0.22353	0.824996	0.899588	-5.90272	-0.867204	-0.547715	-3.02939	0.00574655	0.0964953	-2.58277	-0.383618	-0.547715	-0.760727	0.454157	0.934849	-5.52829	-0.0756969	-0.547715	-0.197828	0.844829	0.893812	-6.02063	0.667678	-0.547715	1.55092	0.133879	0.358184	-5.02774
ENSGALG00000023847		-0.228638	1.2946	-0.271144	0.788576	0.874133	-5.94064	-2.7325	1.2946	-3.73633	0.00101019	0.0247848	-0.904185	-1.48997	1.2946	-2.66892	0.0133644	0.149968	-3.47714	0.266182	1.2946	0.364271	0.718814	0.831572	-5.96952	-0.675579	1.2946	-1.45865	0.157499	0.510838	-5.68279	-1.3802	1.2946	-1.85721	0.0754723	0.795833	-4.48299	0.49482	1.2946	0.748735	0.461221	0.588763	-5.88798	2.05692	1.2946	2.72083	0.0118626	0.133655	-3.0466
ENSGALG00000006856	CD151	-0.119299	2.81085	-0.44156	0.662722	0.789284	-6.27014	1.26553	2.81085	3.73575	0.00101166	0.0247848	-0.932995	0.545843	2.81085	2.00697	0.0560289	0.338737	-4.75467	-0.17561	2.81085	-0.703941	0.488178	0.65617	-6.11875	0.105435	2.81085	0.480488	0.635188	0.870269	-6.62949	0.842357	2.81085	2.33983	0.0278517	0.654179	-3.64456	-0.0563106	2.81085	-0.26057	0.796625	0.858581	-6.50688	-1.16009	2.81085	-3.30934	0.00291777	0.0905314	-1.79252
ENSGALG00000012101	AP5M1	-0.110962	2.92912	-0.528586	0.601899	0.744647	-6.38033	1.13846	2.92912	3.73278	0.00101926	0.0248841	-0.947015	0.729304	2.92912	2.94393	0.00704216	0.0999839	-2.8744	0.126898	2.92912	0.647614	0.523322	0.685014	-6.29786	0.564411	2.92912	2.81425	0.00955212	0.127817	-3.23083	0.669457	2.92912	2.0522	0.0511001	0.748146	-4.16108	0.23786	2.92912	1.36319	0.185352	0.301937	-5.74177	-0.574049	2.92912	-1.81535	0.0818632	0.285231	-4.76941
ENSGALG00000030211	KIAA0408	1.2991	0.614378	1.76566	0.0900487	0.236016	-4.57594	-2.61011	0.614378	-3.73341	0.00101763	0.0248841	-0.873841	-1.00441	0.614378	-1.92048	0.0666366	0.372881	-4.87712	0.305347	0.614378	0.430633	0.67054	0.797615	-5.87508	-1.04279	0.614378	-2.35583	0.0268996	0.214361	-4.11472	-0.628248	0.614378	-0.897975	0.378032	0.923321	-5.63756	-0.993754	0.614378	-1.85413	0.0759272	0.156745	-4.65466	1.56732	0.614378	2.15528	0.0412809	0.209056	-4.0964
ENSGALG00000026005	DIO2	-0.726778	-0.398243	-0.994386	0.329858	0.516226	-5.35811	-2.11765	-0.398243	-3.73097	0.00102388	0.0249177	-0.878707	-0.705603	-0.398243	-1.54706	0.134807	0.533648	-5.39635	-1.38321	-0.398243	-2.0557	0.0507348	0.150925	-3.97999	-2.57631	-0.398243	-5.60512	8.75e-06	0.00191997	3.65007	0.027718	-0.398243	0.0465743	0.963234	0.996581	-5.98026	-0.656434	-0.398243	-0.960346	0.346363	0.477126	-5.40621	-0.458659	-0.398243	-0.705992	0.486924	0.701646	-5.87695
ENSGALG00000015409	PROS1	1.16178	3.69757	3.24734	0.00339517	0.0280873	-1.95817	1.75091	3.69757	3.73086	0.00102418	0.0249177	-0.905685	1.62999	3.69757	4.48738	0.000149849	0.00855112	0.817799	0.898669	3.69757	2.61961	0.0149548	0.0689067	-3.28436	0.836826	3.69757	2.86536	0.00847543	0.119338	-3.10721	1.73207	3.69757	3.60793	0.00139354	0.333755	-0.987931	-0.263112	3.69757	-1.03294	0.311829	0.442211	-6.10768	-0.914082	3.69757	-1.87315	0.0731563	0.272474	-4.61442
ENSGALG00000005503	WFDC1	-0.455355	4.23807	-1.49745	0.147185	0.318979	-5.49045	1.95309	4.23807	3.72707	0.00103399	0.0251126	-0.891542	1.77803	4.23807	4.44311	0.000167797	0.00922562	0.723254	-0.159206	4.23807	-0.562707	0.578802	0.728981	-6.41542	0.732883	4.23807	2.31385	0.0294632	0.224134	-4.24229	1.56175	4.23807	2.97363	0.0065631	0.495337	-2.36324	0.296149	4.23807	1.11512	0.275731	0.404126	-6.05205	-1.22021	4.23807	-2.24143	0.0344141	0.194611	-3.94396
ENSGALG00000012988	B4GALNT3	-0.632954	-2.7389	-1.43071	0.165279	0.342361	-4.88801	-2.78165	-2.7389	-3.72546	0.00103816	0.0251704	-0.761388	-2.41569	-2.7389	-4.30286	0.000240075	0.011631	0.564937	-1.65986	-2.7389	-4.04267	0.000465725	0.0113222	-0.0328737	-0.717839	-2.7389	-1.59034	0.124718	0.458082	-4.79835	-1.44421	-2.7389	-2.02898	0.0535804	0.750938	-3.83939	-1.0269	-2.7389	-2.45956	0.0214188	0.0622633	-3.28218	2.06382	-2.7389	2.67144	0.0132875	0.138887	-2.83572
ENSGALG00000011111	PGBD5	-0.0152783	-1.06918	-0.0324069	0.974413	0.986785	-5.86152	-1.86317	-1.06918	-3.72001	0.00105248	0.0254502	-0.771875	-0.592511	-1.06918	-1.48101	0.151486	0.560126	-5.25125	-0.512255	-1.06918	-1.20786	0.238755	0.419217	-5.20446	-0.547379	-1.06918	-1.71488	0.0991253	0.410898	-4.99931	-0.53509	-1.06918	-0.975823	0.338791	0.914231	-5.26677	-0.496977	-1.06918	-1.2166	0.235469	0.360391	-5.2554	1.31579	-1.06918	2.55252	0.0174042	0.149946	-3.18137
ENSGALG00000005713	NCKIPSD	-0.27244	0.492295	-0.930924	0.361072	0.544796	-5.63752	-1.02591	0.492295	-3.71638	0.00106212	0.0254502	-0.9524	-0.435163	0.492295	-1.8594	0.0751506	0.3972	-4.92021	-0.710384	0.492295	-2.67704	0.0131182	0.0638566	-2.99645	-0.154401	0.492295	-0.807354	0.427314	0.763286	-6.31258	-0.430127	0.492295	-1.3518	0.188918	0.867981	-5.09631	-0.437944	0.492295	-1.79459	0.0852008	0.170428	-4.68111	0.871508	0.492295	3.07654	0.00513288	0.105498	-2.29197
ENSGALG00000016698		-0.877234	-1.9576	-1.2489	0.223629	0.409048	-5.17109	-4.25461	-1.9576	-3.71813	0.00105746	0.0254502	-0.735945	-3.77269	-1.9576	-4.14976	0.000354691	0.0151289	0.239576	-1.44102	-1.9576	-2.2948	0.0306985	0.109266	-3.63544	-2.31476	-1.9576	-3.73796	0.00100607	0.0375618	-0.740422	-3.00727	-1.9576	-2.4757	0.0206653	0.606903	-3.17854	-0.56379	-1.9576	-0.888845	0.382822	0.513478	-5.57307	1.93985	-1.9576	1.58863	0.125104	0.345983	-4.5169
ENSGALG00000040772		-0.629524	-2.80698	-1.31201	0.201807	0.386016	-5.02926	-3.00783	-2.80698	-3.71698	0.0010605	0.0254502	-0.779376	-0.944414	-2.80698	-1.63558	0.114849	0.493023	-4.70412	-0.881868	-2.80698	-2.04586	0.0517667	0.152863	-4.01	0.358879	-2.80698	0.810947	0.425287	0.7619	-5.73999	0.246371	-2.80698	0.353273	0.726937	0.966707	-5.412	-0.252344	-2.80698	-0.576237	0.569768	0.681062	-5.7014	3.3667	-2.80698	4.16013	0.000345448	0.0704969	-0.0354865
ENSGALG00000041449		-0.629524	-2.80698	-1.31201	0.201807	0.386016	-5.02926	-3.00783	-2.80698	-3.71698	0.0010605	0.0254502	-0.779376	-0.944414	-2.80698	-1.63558	0.114849	0.493023	-4.70412	-0.881868	-2.80698	-2.04586	0.0517667	0.152863	-4.01	0.358879	-2.80698	0.810947	0.425287	0.7619	-5.73999	0.246371	-2.80698	0.353273	0.726937	0.966707	-5.412	-0.252344	-2.80698	-0.576237	0.569768	0.681062	-5.7014	3.3667	-2.80698	4.16013	0.000345448	0.0704969	-0.0354865
ENSGALG00000003876		-1.01602	-2.63875	-1.98094	0.0590527	0.182434	-4.1049	-3.21354	-2.63875	-3.71628	0.00106239	0.0254502	-0.776952	-0.788211	-2.63875	-1.28126	0.212225	0.64221	-5.17065	-1.51155	-2.63875	-3.30671	0.00293665	0.0261247	-1.60656	-1.35378	-2.63875	-2.53635	0.0180478	0.174911	-3.20256	-0.610314	-2.63875	-0.731486	0.471495	0.935048	-5.16318	-0.495528	-2.63875	-1.05632	0.301237	0.431199	-5.34276	1.85976	-2.63875	2.03994	0.052396	0.232227	-3.85068
ENSGALG00000004279	GRIFIN	-3.97124	-0.0877049	-5.59156	9.06e-06	0.000793718	3.50791	-2.7133	-0.0877049	-3.71744	0.00105928	0.0254502	-0.859418	-1.92392	-0.0877049	-3.40883	0.00228462	0.0488894	-1.69926	-2.34902	-0.0877049	-4.85857	5.8e-05	0.00431126	1.88459	-2.65748	-0.0877049	-4.88487	5.43e-05	0.00719913	1.90866	-0.693985	-0.0877049	-0.992026	0.330985	0.911446	-5.51218	1.62222	-0.0877049	2.35346	0.0270388	0.0737461	-3.56291	0.0558216	-0.0877049	0.067962	0.946373	0.976996	-6.05133
ENSGALG00000009709		0.233771	1.53809	0.870846	0.392381	0.571514	-5.86976	-1.05666	1.53809	-3.71412	0.00106816	0.0255448	-1.01199	0.141535	1.53809	0.589261	0.561139	0.88838	-6.47394	0.146349	1.53809	0.591657	0.559559	0.714163	-6.07009	0.0296903	1.53809	0.152069	0.880391	0.965669	-6.71767	-0.136347	1.53809	-0.423485	0.675675	0.965256	-5.95462	-0.0874225	1.53809	-0.429949	0.671031	0.762933	-6.37538	1.08635	1.53809	3.7006	0.00110501	0.0739786	-0.913776
ENSGALG00000017332	KLHL35	0.00506261	-0.290136	0.00510497	0.995969	0.997888	-5.83979	-3.85459	-0.290136	-3.71067	0.00107745	0.0257233	-0.78966	-2.06928	-0.290136	-3.3056	0.00294464	0.0571741	-1.98483	-0.943319	-0.290136	-1.03242	0.312067	0.49607	-5.34308	-1.59317	-0.290136	-2.95176	0.00691276	0.106665	-2.80095	-1.09376	-0.290136	-1.35903	0.186648	0.866376	-5.13697	-0.948382	-0.290136	-1.05009	0.304032	0.434093	-5.36585	2.26141	-0.290136	2.09647	0.0466526	0.220304	-4.00083
ENSGALG00000035842	SLC37A2	0.0294478	-0.324989	0.0628908	0.950369	0.973956	-5.92885	1.48815	-0.324989	3.70534	0.00109194	0.0258937	-0.953486	-0.0200337	-0.324989	-0.0509732	0.959765	0.990781	-6.38861	-0.349957	-0.324989	-0.818085	0.421278	0.597567	-5.61905	0.921527	-0.324989	2.86229	0.00853664	0.120047	-2.88794	-0.341609	-0.324989	-0.62209	0.539691	0.950706	-5.57752	-0.379405	-0.324989	-0.990361	0.331781	0.462213	-5.60211	-0.566621	-0.324989	-1.47508	0.153063	0.382876	-5.26732
ENSGALG00000011489	T	-0.0839251	-0.700328	-0.298517	0.767853	0.860402	-5.83318	-0.995298	-0.700328	-3.70635	0.00108919	0.0258937	-0.856435	-0.10878	-0.700328	-0.487343	0.630394	0.911391	-6.26686	-0.131852	-0.700328	-0.530241	0.600769	0.745304	-5.77908	-0.536159	-0.700328	-2.71826	0.0119331	0.141905	-3.13271	0.0478742	-0.700328	0.160235	0.874024	0.984644	-5.78121	-0.047927	-0.700328	-0.204119	0.839965	0.890389	-5.98065	0.459138	-0.700328	1.64556	0.112761	0.328137	-4.81275
ENSGALG00000033925		-0.194295	0.891908	-0.50519	0.617988	0.756414	-5.9575	1.31133	0.891908	3.70613	0.0010898	0.0258937	-1.0123	0.73996	0.891908	2.38531	0.0252235	0.216796	-3.98107	0.232701	0.891908	0.693232	0.494753	0.661238	-5.89862	0.0885133	0.891908	0.331361	0.74322	0.918602	-6.55315	0.325114	0.891908	0.781243	0.442223	0.93312	-5.68693	0.426995	0.891908	1.4306	0.165311	0.277024	-5.29538	-1.22282	0.891908	-3.39282	0.00237665	0.0890182	-1.62006
ENSGALG00000038432		-0.351982	-3.20443	-0.754239	0.457971	0.63	-5.55074	-2.91962	-3.20443	-3.70533	0.00109197	0.0258937	-0.803714	-1.72258	-3.20443	-2.74986	0.0110934	0.134249	-2.73164	-1.43235	-3.20443	-3.30987	0.00291403	0.0260228	-1.59652	-1.55351	-3.20443	-2.99376	0.00625637	0.101534	-2.26318	-0.0678319	-3.20443	-0.0912576	0.928038	0.992477	-5.38799	-1.08037	-3.20443	-2.45963	0.0214156	0.0622633	-3.28253	1.36611	-3.20443	1.62962	0.11611	0.332673	-4.40449
ENSGALG00000016602		0.69342	-1.21283	1.07062	0.294886	0.482416	-5.35977	-3.68126	-1.21283	-3.70095	0.00110405	0.026092	-0.76369	-0.985405	-1.21283	-1.73877	0.0947621	0.448809	-4.88324	-0.567149	-1.21283	-0.919545	0.366871	0.547654	-5.47057	-0.708169	-1.21283	-1.46871	0.154769	0.506215	-5.3076	-1.14915	-1.21283	-1.4039	0.173032	0.863617	-4.7952	-1.26057	-1.21283	-2.24415	0.0342154	0.0873618	-3.76708	2.97309	-1.21283	2.92418	0.00737912	0.115184	-2.36533
ENSGALG00000010646	STOX2	0.982406	1.63996	1.81377	0.0821131	0.22312	-4.54151	-1.71135	1.63996	-3.70152	0.00110248	0.026092	-1.05575	-0.597766	1.63996	-1.53413	0.137948	0.537206	-5.52095	0.641564	1.63996	1.2712	0.215722	0.392171	-5.27715	-0.870256	1.63996	-2.74774	0.0111479	0.137035	-3.38102	-0.837675	1.63996	-1.60878	0.120613	0.827113	-4.85598	-0.340842	1.63996	-0.881865	0.386511	0.516944	-5.94914	0.841092	1.63996	1.74925	0.0929002	0.301603	-4.91396
ENSGALG00000003401	FBXL22	-0.422508	-1.42194	-0.5678	0.575393	0.725982	-5.66607	-3.10844	-1.42194	-3.6999	0.00110697	0.0261171	-0.784259	-0.989371	-1.42194	-1.56078	0.131537	0.527237	-5.09455	-0.830117	-1.42194	-1.2562	0.221017	0.398727	-5.12279	-0.647085	-1.42194	-1.51409	0.142935	0.488405	-5.40242	-0.96588	-1.42194	-1.06247	0.298493	0.901038	-5.11539	-0.407609	-1.42194	-0.606586	0.549765	0.66531	-5.69464	2.46136	-1.42194	2.86508	0.00848101	0.120747	-2.52093
ENSGALG00000009796		0.197731	1.00746	0.714416	0.481794	0.650079	-5.80964	-0.905538	1.00746	-3.69884	0.00110992	0.0261426	-1.03899	-0.124424	1.00746	-0.595342	0.557133	0.887488	-6.44628	0.299476	1.00746	1.20635	0.239326	0.419853	-5.38698	-0.354072	1.00746	-2.06852	0.0494177	0.295958	-4.67954	-0.168429	1.00746	-0.600413	0.553804	0.950823	-5.84262	0.101745	1.00746	0.484203	0.632588	0.732032	-6.16079	0.551466	1.00746	2.17583	0.039539	0.205726	-4.16442
ENSGALG00000005265	SYT9	0.108446	0.0600591	0.266835	0.791853	0.876728	-5.86375	-1.23068	0.0600591	-3.69471	0.00112148	0.0261518	-0.985187	-0.340574	0.0600591	-1.20875	0.238417	0.670849	-5.81902	0.570026	0.0600591	1.61202	0.119903	0.266203	-4.75595	-0.728591	0.0600591	-3.08062	0.00508281	0.0911271	-2.51108	-0.0434012	0.0600591	-0.116242	0.908419	0.988882	-5.94309	0.46158	0.0600591	1.44375	0.161609	0.272814	-5.09462	0.502091	0.0600591	1.445	0.161262	0.393362	-5.23951
ENSGALG00000014528	ENO2	-0.440858	-0.483109	-1.24954	0.2234	0.408761	-5.18552	-1.27756	-0.483109	-3.69753	0.00111357	0.0261518	-0.886027	-0.433642	-0.483109	-1.58134	0.126763	0.51838	-5.24166	-0.694196	-0.483109	-2.20065	0.0375244	0.123645	-3.81392	-0.338974	-0.483109	-1.43116	0.165151	0.520746	-5.46936	-0.725055	-0.483109	-1.82579	0.0802275	0.795833	-4.31513	-0.253338	-0.483109	-0.848779	0.404309	0.534584	-5.68081	0.938585	-0.483109	2.64694	0.0140527	0.140392	-3.07775
ENSGALG00000011203	HPSE	-0.877703	-2.82439	-1.74951	0.0928549	0.24072	-4.45654	-3.12878	-2.82439	-3.69532	0.00111974	0.0261518	-0.822757	-0.856828	-2.82439	-1.48067	0.151576	0.560126	-4.95137	-1.88977	-2.82439	-4.05134	0.000455585	0.0112202	-0.0142755	-0.204717	-2.82439	-0.428261	0.672243	0.885485	-5.94211	-1.03523	-2.82439	-1.26586	0.217595	0.882801	-4.74157	-1.01206	-2.82439	-2.13014	0.0435047	0.104201	-3.86186	2.92407	-2.82439	3.40525	0.0023049	0.0890182	-1.49523
ENSGALG00000010311	NAV3	-0.990015	-1.2837	-2.29793	0.0304923	0.120578	-3.56933	-1.74237	-1.2837	-3.69584	0.00111829	0.0261518	-0.803111	-0.339181	-1.2837	-0.950439	0.35127	0.774045	-5.84325	-1.04547	-1.2837	-2.77762	0.010402	0.0555523	-2.6933	-0.927358	-1.2837	-2.88801	0.00803604	0.116539	-2.68855	-0.249999	-1.2837	-0.525239	0.604189	0.957944	-5.57888	-0.0554583	-1.2837	-0.143927	0.886748	0.924896	-5.87311	0.815012	-1.2837	1.6422	0.11346	0.329658	-4.65778
ENSGALG00000008169	GDI2	-0.455063	5.88222	-3.30525	0.00294717	0.0252887	-2.1074	1.09195	5.88222	3.6949	0.00112093	0.0261518	-0.919936	0.160057	5.88222	0.725017	0.475383	0.847907	-6.2931	0.0988124	5.88222	0.739513	0.466697	0.636809	-6.39413	0.315704	5.88222	1.76823	0.0896087	0.390055	-5.1383	0.310025	5.88222	1.06371	0.297944	0.901038	-5.43063	0.553875	5.88222	4.17684	0.000331062	0.00305151	-0.00223352	-0.776243	5.88222	-2.51924	0.0187532	0.152524	-3.35409
ENSGALG00000046283		1.81708	2.25193	3.63968	0.00128722	0.0147873	-0.946568	-1.7136	2.25193	-3.69532	0.00111976	0.0261518	-1.07128	-0.732461	2.25193	-1.86012	0.0750448	0.39709	-5.00946	1.20734	2.25193	2.50841	0.0192131	0.08001	-3.34413	-0.780776	2.25193	-2.45555	0.02161	0.192697	-3.98895	-0.878198	2.25193	-1.69005	0.10384	0.81577	-4.74265	-0.60974	2.25193	-1.88877	0.0709456	0.149445	-4.82164	0.932825	2.25193	1.93459	0.0647943	0.257974	-4.61345
ENSGALG00000010399	SELENOT	-1.08208	4.05531	-5.29144	1.93e-05	0.00118601	2.79544	1.35163	4.05531	3.69343	0.00112506	0.0261918	-0.998234	-0.283079	4.05531	-1.0029	0.325814	0.752528	-6.14359	-0.443523	4.05531	-2.32439	0.0287989	0.104849	-4.15873	0.119434	4.05531	0.525331	0.604126	0.856397	-6.59523	0.230099	4.05531	0.611011	0.54688	0.950706	-5.86239	0.63856	4.05531	3.38074	0.0024484	0.0128153	-1.9108	-1.2322	4.05531	-3.248	0.00338972	0.0918014	-1.89722
ENSGALG00000035629	GRAMD1C	-0.282938	1.9461	-0.886028	0.384309	0.566396	-5.86977	1.28389	1.9461	3.6919	0.00112939	0.0262056	-1.05565	-0.194028	1.9461	-0.662653	0.513805	0.866354	-6.4173	0.272028	1.9461	0.960682	0.346198	0.528885	-5.83921	-0.149324	1.9461	-0.622993	0.539107	0.823962	-6.51461	0.130375	1.9461	0.336398	0.739466	0.968161	-5.98886	0.554966	1.9461	2.23066	0.035212	0.0893217	-4.16142	-1.43321	1.9461	-3.99454	0.000526245	0.0708349	-0.210388
ENSGALG00000006939	PFKP	-0.160291	3.20317	-1.03079	0.312814	0.499137	-5.92563	0.772488	3.20317	3.69195	0.00112927	0.0262056	-1.04912	-0.0344915	3.20317	-0.202316	0.841358	0.969544	-6.64231	0.148257	3.20317	1.0314	0.312536	0.496703	-5.92236	0.383456	3.20317	2.77236	0.0105299	0.13251	-3.32277	0.0335279	3.20317	0.148948	0.882827	0.985214	-6.05814	0.308549	3.20317	2.454	0.021684	0.0628407	-3.87138	-0.389032	3.20317	-1.79044	0.0858827	0.290893	-4.81376
ENSGALG00000000107	TRIM7	-0.041927	-2.14342	-0.070504	0.944371	0.970504	-5.90211	-3.95404	-2.14342	-3.69008	0.00113458	0.0262369	-0.822979	-2.10423	-2.14342	-2.75272	0.0110203	0.134025	-2.77977	-2.32116	-2.14342	-3.86154	0.000736883	0.0138069	-0.422536	-1.57006	-2.14342	-2.68121	0.0129933	0.148293	-2.99728	-2.02075	-2.14342	-1.92169	0.0664777	0.79009	-3.98508	-2.27924	-2.14342	-4.07426	0.000429803	0.00363906	0.0665699	2.38399	-2.14342	2.12252	0.0442003	0.21567	-3.73308
ENSGALG00000014337	NWD2	-0.174394	-0.287693	-0.577635	0.568838	0.721089	-5.73808	-0.935776	-0.287693	-3.69016	0.00113434	0.0262369	-0.980253	-0.4332	-0.287693	-1.85183	0.0762699	0.400552	-4.80849	-0.738707	-0.287693	-2.68711	0.0128187	0.0628753	-2.88732	-0.518481	-0.287693	-2.82101	0.00940262	0.126884	-3.04569	-0.0501012	-0.287693	-0.161921	0.87271	0.984644	-5.83559	-0.564314	-0.287693	-2.2181	0.0361638	0.0908821	-3.83162	0.417295	-0.287693	1.5877	0.125314	0.346156	-5.02617
ENSGALG00000001141	HES5	-2.25784	3.34721	-3.96784	0.000563106	0.00869624	-0.26137	-2.36259	3.34721	-3.68945	0.00113635	0.0262369	-1.08372	-1.1406	3.34721	-2.07123	0.0491434	0.315011	-4.63023	0.40187	3.34721	0.929924	0.36158	0.542466	-6.07533	-1.23648	3.34721	-2.80667	0.00972233	0.128514	-3.24923	0.573721	3.34721	0.757463	0.456073	0.934923	-5.73993	2.65971	3.34721	5.26883	2.04e-05	0.000435449	2.84919	1.12611	3.34721	1.6943	0.10302	0.314974	-4.99964
ENSGALG00000036897	SLC16A8	-0.628277	0.365789	-0.878872	0.3881	0.569039	-5.52283	-2.15497	0.365789	-3.68807	0.00114031	0.0262421	-0.996035	-1.63551	0.365789	-3.52518	0.00171262	0.0409378	-1.49128	-0.252905	0.365789	-0.413743	0.6827	0.806178	-5.87534	-1.52884	0.365789	-3.7932	0.000875507	0.0348169	-0.862006	-0.890884	0.365789	-1.46392	0.156063	0.85431	-5.00775	0.375372	0.365789	0.635663	0.530952	0.648864	-5.82757	0.626135	0.365789	1.00849	0.323181	0.565348	-5.7189
ENSGALG00000012292	BANK1	-0.597366	-2.75262	-1.11407	0.276172	0.465008	-5.24357	-3.30231	-2.75262	-3.68839	0.00113938	0.0262421	-0.833697	-0.946659	-2.75262	-1.50816	0.144438	0.547267	-4.90087	-1.33267	-2.75262	-2.68538	0.0128699	0.0630604	-2.85116	-0.777473	-2.75262	-1.50851	0.144348	0.490286	-4.95669	-0.108678	-2.75262	-0.144713	0.886134	0.985431	-5.48734	-0.735303	-2.75262	-1.45935	0.157307	0.267567	-4.86302	2.52483	-2.75262	2.72897	0.0116419	0.132646	-2.73457
ENSGALG00000013881		-0.426332	0.186195	-1.0359	0.310472	0.496741	-5.41742	-1.33818	0.186195	-3.6842	0.00115141	0.026411	-0.981914	-0.104671	0.186195	-0.363456	0.719415	0.935973	-6.49437	-0.742931	0.186195	-2.01205	0.0554553	0.159984	-4.1406	0.154002	0.186195	0.641879	0.526976	0.8172	-6.40732	-0.0335609	0.186195	-0.0872478	0.931191	0.993009	-5.95708	-0.316599	0.186195	-0.908944	0.372329	0.502572	-5.63949	1.49218	0.186195	4.05166	0.00045521	0.0708349	-0.0230649
ENSGALG00000008378	SRGAP3	0.821564	3.14634	2.31216	0.0295707	0.117964	-3.86348	-1.43849	3.14634	-3.6845	0.00115056	0.026411	-1.08656	-0.985691	3.14634	-2.98104	0.00644853	0.0946974	-2.78639	0.141848	3.14634	0.415912	0.681133	0.805404	-6.15859	-0.705614	3.14634	-2.64313	0.0141752	0.154549	-3.59236	-0.795456	3.14634	-1.8257	0.0802407	0.795833	-4.52709	-0.679716	3.14634	-2.61333	0.0151696	0.0482443	-3.48257	0.732877	3.14634	1.80512	0.0834932	0.287713	-4.8135
ENSGALG00000000004		-0.136832	0.31852	-0.367444	0.716477	0.826994	-5.92898	1.1631	0.31852	3.67654	0.00117375	0.0266877	-1.07334	0.458734	0.31852	1.51828	0.14188	0.543271	-5.37044	0.0467693	0.31852	0.142345	0.887984	0.938104	-6.02606	0.140713	0.31852	0.576989	0.569268	0.839648	-6.40644	0.714317	0.31852	1.82335	0.080607	0.795833	-4.41975	0.183601	0.31852	0.625467	0.53751	0.654428	-5.98363	-1.02238	0.31852	-3.19397	0.00386582	0.0960501	-2.06614
ENSGALG00000030475		-0.150166	2.61791	-0.777913	0.444148	0.617994	-6.11613	0.909963	2.61791	3.67718	0.00117187	0.0266877	-1.09342	0.417115	2.61791	2.03601	0.0528176	0.329293	-4.70275	0.0104618	2.61791	0.0586844	0.953685	0.973802	-6.41554	0.303576	2.61791	1.82211	0.0808003	0.373221	-5.14281	0.448029	2.61791	1.65435	0.11095	0.820508	-4.79027	0.160628	2.61791	1.03523	0.310782	0.440949	-6.05226	-0.606387	2.61791	-2.37399	0.0258552	0.172827	-3.79748
ENSGALG00000027476		0.413307	-0.915742	0.970146	0.341555	0.527602	-5.47162	-1.93455	-0.915742	-3.67912	0.00116618	0.0266877	-0.836157	-1.12217	-0.915742	-3.1321	0.00449023	0.0736377	-2.23033	-0.860926	-0.915742	-2.11769	0.044646	0.138048	-3.91883	-0.890747	-0.915742	-2.57164	0.0166705	0.169213	-3.35657	-1.11432	-0.915742	-2.23325	0.0350187	0.703279	-3.64207	-1.27423	-0.915742	-3.50538	0.00179898	0.0102701	-1.2107	1.0438	-0.915742	1.89538	0.0700279	0.267846	-4.27213
ENSGALG00000035676	PDDC1	-0.489665	2.65946	-2.46094	0.0213535	0.0954345	-3.70782	0.969927	2.65946	3.67766	0.00117046	0.0266877	-1.08713	-0.0738086	2.65946	-0.343289	0.734341	0.940299	-6.60812	0.167647	2.65946	0.933065	0.359988	0.541236	-6.03006	0.262108	2.65946	1.49449	0.147952	0.496044	-5.64747	0.347661	2.65946	1.21985	0.234258	0.885201	-5.35885	0.657312	2.65946	4.00626	0.000510818	0.00411174	-0.330301	-0.707819	2.65946	-2.59511	0.0158091	0.14673	-3.35164
ENSGALG00000000218		-0.67422	3.1613	-2.58529	0.0161643	0.0793969	-3.59518	1.54283	3.1613	3.67781	0.00117	0.0266877	-1.06714	0.360371	3.1613	1.07956	0.290964	0.725369	-6.0813	0.29556	3.1613	1.22459	0.232498	0.412305	-5.85885	-0.0108441	3.1613	-0.04009	0.96835	0.992085	-6.74561	0.627423	3.1613	1.42135	0.167952	0.858685	-5.11342	0.96978	3.1613	4.19257	0.000318056	0.00298255	0.0618414	-1.55368	3.1613	-3.58534	0.00147435	0.0786957	-1.15697
ENSGALG00000036774		-1.02064	10.3088	-3.86074	0.000738365	0.0102916	-0.600467	2.39132	10.3088	3.67615	0.00117488	0.0266877	-0.819755	0.0255901	10.3088	0.0553832	0.956287	0.990273	-6.22014	-0.301326	10.3088	-1.13188	0.268756	0.451725	-5.74906	0.0131025	10.3088	0.0365178	0.971169	0.993088	-6.34269	0.635489	10.3088	1.01673	0.319323	0.906835	-5.17233	0.719318	10.3088	2.68951	0.0127486	0.0425094	-3.21423	-2.37822	10.3088	-3.53613	0.00166664	0.0818941	-1.12539
ENSGALG00000002015	SNCG	-0.0727392	-0.183975	-0.0980143	0.922727	0.958363	-5.99678	-4.4966	-0.183975	-3.67264	0.00118526	0.0268367	-0.823107	-1.07276	-0.183975	-1.9549	0.0622203	0.357677	-4.77704	0.448996	-0.183975	0.696655	0.492646	0.659909	-5.82107	-0.915234	-0.183975	-1.75032	0.0927116	0.39632	-5.04317	-0.608384	-0.183975	-0.833684	0.412599	0.927998	-5.65523	0.521736	-0.183975	0.913123	0.370171	0.500141	-5.79698	3.58137	-0.183975	2.86843	0.0084145	0.120482	-2.47474
ENSGALG00000028081	ONECUT3	-1.03584	-1.89298	-1.47606	0.152801	0.326685	-4.82941	-3.80383	-1.89298	-3.67301	0.00118416	0.0268367	-0.830102	-1.18531	-1.89298	-2.04174	0.0522043	0.326861	-4.3561	-1.20719	-1.89298	-1.88256	0.0718173	0.189564	-4.26002	-1.06264	-1.89298	-2.05038	0.05129	0.301007	-4.32999	-1.08313	-1.89298	-1.32621	0.197133	0.875176	-4.88062	-0.17135	-1.89298	-0.263069	0.79472	0.857582	-5.81088	2.74119	-1.89298	2.56346	0.0169808	0.149127	-3.02666
ENSGALG00000042326		-0.105333	0.869763	-0.344792	0.733224	0.83751	-6.03892	-1.08675	0.869763	-3.6646	0.00120938	0.0270581	-1.08497	0.203946	0.869763	0.831111	0.414023	0.816695	-6.25807	-0.469316	0.869763	-1.6903	0.103792	0.242072	-4.77642	-0.040519	0.869763	-0.199159	0.8438	0.955427	-6.6454	-0.242422	0.869763	-0.722412	0.476953	0.935288	-5.72945	-0.363982	0.869763	-1.47075	0.154222	0.263988	-5.21727	1.04623	0.869763	3.43918	0.00211961	0.0875959	-1.48666
ENSGALG00000009467	RBM48	0.181907	0.908574	0.460209	0.649468	0.779117	-6.0449	-1.55298	0.908574	-3.66605	0.00120501	0.0270581	-1.05239	0.260656	0.908574	0.754734	0.457679	0.83979	-6.28988	0.162314	0.908574	0.453965	0.653893	0.785701	-6.06558	0.0727709	0.908574	0.261489	0.795925	0.937217	-6.62985	-0.0133012	0.908574	-0.0285246	0.977477	0.997733	-5.96532	-0.0195929	0.908574	-0.0649719	0.948729	0.966562	-6.36425	1.62575	0.908574	3.75874	0.000954846	0.0730291	-0.726081
ENSGALG00000011205	SMOC2	0.460273	1.77012	0.649931	0.521849	0.684891	-6.14637	-3.10138	1.77012	-3.66598	0.00120521	0.0270581	-1.1255	-4.33477	1.77012	-5.18103	2.55e-05	0.00305368	2.60425	0.477151	1.77012	0.71779	0.479748	0.648565	-6.08308	-2.75996	1.77012	-4.67248	9.34e-05	0.00956908	1.22974	-2.68417	1.77012	-2.67122	0.0132941	0.550509	-2.96284	0.0168779	1.77012	0.0317453	0.974935	0.984756	-6.59261	0.341417	1.77012	0.38259	0.705358	0.847483	-6.26058
ENSGALG00000003677	NTNG2	-0.384466	-0.497508	-0.864261	0.395916	0.574814	-5.56062	-1.46681	-0.497508	-3.66559	0.00120638	0.0270581	-1.00835	-1.16481	-0.497508	-3.38299	0.00243489	0.0504889	-1.7171	-1.13576	-0.497508	-2.78071	0.0103277	0.055294	-2.70709	-1.46968	-0.497508	-4.83153	6.22e-05	0.00764806	1.76773	-1.24297	-0.497508	-2.5391	0.0179369	0.577524	-3.12214	-0.751297	-0.497508	-1.92802	0.0656462	0.14093	-4.31305	-0.00286792	-0.497508	-0.00658028	0.994804	0.997403	-6.12995
ENSGALG00000011581	KIF26A	0.831873	-0.554793	1.45503	0.15849	0.333667	-4.98109	-2.13805	-0.554793	-3.66611	0.00120481	0.0270581	-0.967089	-1.73061	-0.554793	-3.42254	0.00220858	0.0479939	-1.57339	-0.670834	-0.554793	-1.19094	0.245209	0.426389	-5.24113	-1.56394	-0.554793	-3.85923	0.00074119	0.0323131	-0.605707	-1.82619	-0.554793	-2.55235	0.0174106	0.575082	-3.07312	-1.50271	-0.554793	-3.21482	0.00367485	0.0170256	-1.88764	0.574112	-0.554793	0.913616	0.369917	0.605374	-5.66818
ENSGALG00000037299	LYRM7	-1.33864	1.86813	-2.32321	0.0288726	0.116469	-3.86182	2.50195	1.86813	3.66424	0.00121046	0.0270581	-1.09907	-0.0210173	1.86813	-0.0379883	0.970008	0.992577	-6.64528	0.0248278	1.86813	0.0522366	0.958768	0.976577	-6.41415	0.234852	1.86813	0.489306	0.629024	0.867527	-6.53892	0.569952	1.86813	0.782992	0.441215	0.932741	-5.75779	1.36346	1.86813	2.79408	0.0100117	0.035527	-3.00538	-2.2671	1.86813	-3.26018	0.00329048	0.0918014	-1.90984
ENSGALG00000042866		-1.19887	-2.89473	-2.57158	0.0166725	0.0808315	-3.07047	-2.89869	-2.89473	-3.66424	0.00121046	0.0270581	-0.887982	-1.26072	-2.89473	-2.35049	0.027214	0.226205	-3.56526	-1.84189	-2.89473	-4.29005	0.000248053	0.00899783	0.509763	0.0590834	-2.89473	0.132356	0.895795	0.971656	-6.02068	-2.28443	-2.89473	-2.79108	0.0100819	0.520322	-2.72101	-0.643019	-2.89473	-1.46607	0.155483	0.265439	-4.85743	2.95778	-2.89473	3.70706	0.00108725	0.0739786	-0.918879
ENSGALG00000007833		-1.49021	1.67628	-5.75525	6.01e-06	0.00064981	3.99608	-0.961872	1.67628	-3.66778	0.00119977	0.0270581	-1.12919	-0.469872	1.67628	-2.09212	0.047074	0.307913	-4.58845	-0.739579	1.67628	-3.47154	0.00195649	0.0211108	-1.42383	-0.207262	1.67628	-1.14555	0.263164	0.63149	-6.07768	-0.110649	1.67628	-0.371144	0.713755	0.965256	-5.97947	0.750633	1.67628	3.36606	0.00253852	0.0131624	-1.65926	0.75461	1.67628	2.78022	0.0103396	0.127658	-2.98712
ENSGALG00000010055	DAAM2	0.328108	-0.516281	0.943944	0.354513	0.538423	-5.4994	-1.15301	-0.516281	-3.65817	0.00122901	0.0273855	-1.02513	-1.00909	-0.516281	-3.57891	0.00149819	0.0375565	-1.23479	-0.711795	-0.516281	-2.16061	0.0408229	0.130826	-3.85264	-0.658411	-0.516281	-2.89706	0.00786672	0.115395	-2.84507	-0.767128	-0.516281	-1.99394	0.0575256	0.766245	-4.06917	-1.0399	-0.516281	-3.56076	0.00156752	0.00925739	-1.09296	0.494599	-0.516281	1.50555	0.145103	0.373412	-5.0932
ENSGALG00000002390		0.613056	-1.89365	1.19059	0.245346	0.433283	-5.21527	-3.33071	-1.89365	-3.65849	0.00122802	0.0273855	-0.893017	-0.791524	-1.89365	-1.52136	0.141109	0.542653	-5.05599	-0.247488	-1.89365	-0.522754	0.605891	0.749251	-5.74744	0.310506	-1.89365	0.688542	0.497649	0.802133	-5.93514	-0.905439	-1.89365	-1.2297	0.230614	0.884777	-4.88853	-0.860544	-1.89365	-1.94062	0.0640206	0.138606	-4.27371	3.64122	-1.89365	3.996	0.000524291	0.0708349	-0.336765
ENSGALG00000040730	RXRG	-0.331017	1.65374	-0.349204	0.729951	0.835812	-6.03316	-3.32	1.65374	-3.65746	0.00123121	0.027391	-1.10806	-2.43129	1.65374	-3.39951	0.00233779	0.0492427	-1.83923	0.473506	1.65374	0.584287	0.564426	0.718155	-5.99631	-2.13396	1.65374	-3.5593	0.00157323	0.0488402	-1.50135	-1.26445	1.65374	-1.33651	0.193793	0.873515	-5.21891	0.804522	1.65374	1.09484	0.284346	0.412944	-5.70526	1.18604	1.65374	1.24432	0.22528	0.467695	-5.53213
ENSGALG00000008734	PCSK2	0.0209057	-1.37765	0.0343411	0.972886	0.986049	-5.85285	-3.17789	-1.37765	-3.6546	0.00124003	0.0274181	-0.862693	-0.916597	-1.37765	-1.7525	0.0923291	0.443116	-4.835	-0.818709	-1.37765	-1.45895	0.157418	0.319063	-4.88037	-0.580666	-1.37765	-1.28866	0.20968	0.577834	-5.49956	-0.128578	-1.37765	-0.201223	0.842203	0.981015	-5.76333	-0.839614	-1.37765	-1.53878	0.13681	0.241608	-4.82417	2.59722	-1.37765	2.92001	0.00745212	0.115408	-2.37408
ENSGALG00000010601	UFSP2	-0.202399	2.57596	-0.701365	0.489754	0.65744	-6.12209	1.31082	2.57596	3.65503	0.00123872	0.0274181	-1.13121	0.355435	2.57596	1.22695	0.231625	0.664531	-5.91584	0.424561	2.57596	1.62487	0.117124	0.261938	-5.11913	-0.0241563	2.57596	-0.10278	0.918983	0.979186	-6.73926	0.727438	2.57596	1.89837	0.0696162	0.792155	-4.41684	0.62696	2.57596	2.76405	0.0107349	0.0374969	-3.17911	-1.33497	2.57596	-3.60235	0.00141308	0.0786957	-1.12536
ENSGALG00000005442	PALMD	-1.08021	-2.63457	-1.96769	0.060646	0.185034	-4.12361	-3.3563	-2.63457	-3.65508	0.00123855	0.0274181	-0.901449	-1.65132	-2.63457	-2.65822	0.0136954	0.152043	-2.98588	-0.863061	-2.63457	-1.8136	0.0821404	0.20822	-4.40304	-1.0318	-2.63457	-1.93308	0.0649891	0.338146	-4.3178	-1.10369	-2.63457	-1.38443	0.178841	0.863924	-4.68162	0.217154	-2.63457	0.446213	0.659404	0.753068	-5.79458	2.32451	-2.63457	2.43391	0.0226686	0.164711	-3.23643
ENSGALG00000043157		-1.20018	-0.211194	-1.98718	0.0583146	0.180941	-4.17311	1.95745	-0.211194	3.65454	0.00124024	0.0274181	-1.05776	0.0576949	-0.211194	0.103206	0.918649	0.984413	-6.29781	-0.475074	-0.211194	-0.951983	0.350502	0.532563	-5.60411	0.00116551	-0.211194	0.0024144	0.998093	0.999458	-6.32235	1.13194	-0.211194	1.69811	0.102289	0.811619	-4.53076	0.725104	-0.211194	1.42026	0.168268	0.280807	-5.10126	-1.95629	-0.211194	-3.65412	0.00124153	0.0764411	-0.963292
ENSGALG00000042321	LYN	-0.493427	0.927047	-1.00323	0.325658	0.512243	-5.57816	1.62449	0.927047	3.65188	0.00124852	0.0275572	-1.13922	0.918102	0.927047	2.21455	0.0364368	0.265414	-4.25257	-0.0255433	0.927047	-0.0603735	0.952353	0.973221	-6.12772	0.345331	0.927047	1.04569	0.306021	0.675656	-6.07568	0.675649	0.927047	1.23372	0.229135	0.884612	-5.22097	0.467884	0.927047	1.18999	0.245577	0.371854	-5.54513	-1.27916	0.927047	-2.84428	0.00890478	0.122462	-2.83946
ENSGALG00000041347	PROM2	-0.986558	-3.43926	-2.53488	0.0181078	0.0851557	-3.1379	-2.45367	-3.43926	-3.65126	0.00125046	0.0275572	-0.923682	-2.1129	-3.43926	-3.9826	0.000542421	0.0199332	-0.161854	-1.49403	-3.43926	-4.18603	0.000323394	0.00978406	0.283554	-0.973661	-3.43926	-2.12834	0.0436682	0.276382	-3.86921	-1.60402	-3.43926	-2.2658	0.0326692	0.683474	-3.51457	-0.507468	-3.43926	-1.39668	0.175169	0.288957	-4.94764	1.48001	-3.43926	2.10599	0.0457424	0.218207	-3.7476
ENSGALG00000007128	SH3BGRL	0.261281	4.58271	1.06306	0.298232	0.485841	-6.07485	1.72271	4.58271	3.64971	0.00125533	0.0276212	-1.04218	0.386822	4.58271	1.12619	0.271111	0.706404	-5.97984	0.282817	4.58271	1.20547	0.23966	0.420175	-5.88455	0.618387	4.58271	2.20078	0.0375136	0.252695	-4.4241	0.0659221	4.58271	0.147399	0.884036	0.985214	-6.02205	0.0215359	4.58271	0.0993456	0.921681	0.948946	-6.71349	-1.10433	4.58271	-2.24737	0.0339814	0.193757	-3.8918
ENSGALG00000041988		-0.594973	0.382948	-1.87848	0.0723953	0.206254	-4.38108	-0.976985	0.382948	-3.64803	0.0012606	0.0276937	-1.13489	-0.983982	0.382948	-4.19481	0.000316245	0.0139605	0.145048	-0.759569	0.382948	-2.70182	0.0123932	0.061935	-2.91443	-0.948498	0.382948	-4.8649	5.71e-05	0.00742395	1.76302	-0.666406	0.382948	-2.10397	0.0459338	0.742031	-3.9889	-0.164596	0.382948	-0.612035	0.546213	0.662096	-5.90941	0.028487	0.382948	0.101076	0.920322	0.964933	-6.28525
ENSGALG00000001207		-0.0918522	-0.758107	-0.157787	0.875932	0.930592	-5.83138	-2.18241	-0.758107	-3.64396	0.00127352	0.0277604	-0.951098	-0.931425	-0.758107	-2.18591	0.0387095	0.275038	-4.22358	-0.330185	-0.758107	-0.641285	0.527355	0.688595	-5.68534	-1.28458	-0.758107	-3.24318	0.00342972	0.0753465	-1.98393	-0.171436	-0.758107	-0.31791	0.753276	0.971523	-5.83823	-0.238332	-0.758107	-0.469707	0.642763	0.739655	-5.82151	0.897831	-0.758107	1.40917	0.171485	0.406092	-5.02587
ENSGALG00000033089		-0.980569	-2.42481	-2.34843	0.0273361	0.11208	-3.47841	-2.27061	-2.42481	-3.64417	0.00127284	0.0277604	-0.892968	-1.64608	-2.42481	-3.58399	0.00147931	0.03735	-1.0339	-1.43064	-2.42481	-3.73387	0.00101647	0.015504	-0.696715	-1.26313	-2.42481	-3.09432	0.0049182	0.0900396	-2.09852	-1.04359	-2.42481	-1.73466	0.0955006	0.809476	-4.26497	-0.450068	-2.42481	-1.15321	0.260068	0.387398	-5.22318	1.00748	-2.42481	1.52791	0.139479	0.365955	-4.59953
ENSGALG00000004058	GPR146	-1.1043	-0.928269	-3.27166	0.00319954	0.026783	-1.68138	-1.33522	-0.928269	-3.64557	0.00126839	0.0277604	-0.935438	0.154659	-0.928269	0.563555	0.578234	0.895058	-6.19139	-0.972258	-0.928269	-3.36736	0.00253039	0.0242864	-1.49011	-1.0985	-0.928269	-4.01739	0.000496603	0.0256298	-0.105883	0.0471312	-0.928269	0.127385	0.899686	0.987746	-5.74592	0.132042	-0.928269	0.44707	0.658794	0.752677	-5.84853	0.236716	-0.928269	0.603676	0.551667	0.747736	-5.74164
ENSGALG00000034591		-1.03564	3.18053	-4.36101	0.000206956	0.00474714	0.532128	1.35839	3.18053	3.64561	0.00126826	0.0277604	-1.1552	0.846247	3.18053	2.78896	0.0101316	0.127352	-3.21109	-0.265509	3.18053	-1.22533	0.232225	0.412133	-5.86379	0.416321	3.18053	1.69593	0.102706	0.418517	-5.34718	0.519085	3.18053	1.3019	0.205187	0.880636	-5.26189	0.77013	3.18053	3.61161	0.00138077	0.00846058	-1.33443	-0.94207	3.18053	-2.44824	0.0219624	0.162736	-3.63746
ENSGALG00000014899		-1.26453	5.14566	-5.2563	2.11e-05	0.00124025	2.68214	1.85679	5.14566	3.64513	0.00126979	0.0277604	-1.03781	-0.0713133	5.14566	-0.195318	0.846772	0.970433	-6.58167	-0.164882	5.14566	-0.716524	0.480515	0.649415	-6.41388	-0.0824405	5.14566	-0.284218	0.778657	0.93237	-6.6613	0.504015	5.14566	1.02538	0.315308	0.905898	-5.4888	1.09964	5.14566	4.79931	6.75e-05	0.00103145	1.54379	-1.93923	5.14566	-3.68929	0.00113682	0.0739786	-0.838602
ENSGALG00000003955		-0.0311419	-0.858088	-0.0853897	0.932653	0.964818	-5.8686	-1.25553	-0.858088	-3.64047	0.00128468	0.0278072	-1.01282	0.169911	-0.858088	0.616152	0.543538	0.881724	-6.23888	-1.22305	-0.858088	-3.57345	0.00151874	0.018709	-1.03857	0.0672972	-0.858088	0.295567	0.770078	0.929203	-6.44868	-0.130081	-0.858088	-0.34128	0.735833	0.967003	-5.74971	-1.1919	-0.858088	-3.64819	0.00126009	0.00792694	-0.878035	1.32283	-0.858088	3.80906	0.000841223	0.0709722	-0.550419
ENSGALG00000027501	ANPEP	-0.138815	0.423124	-0.320321	0.75147	0.849914	-6.03839	-1.57217	0.423124	-3.64062	0.00128419	0.0278072	-1.11827	-1.84816	0.423124	-4.71198	8.44e-05	0.00626884	1.46178	-1.00078	0.423124	-2.46859	0.0209941	0.0846884	-3.40818	-1.4549	0.423124	-4.58736	0.000116056	0.0110829	1.11098	-1.03532	0.423124	-2.02931	0.0535436	0.750938	-4.08221	-0.861966	0.423124	-2.35151	0.0271536	0.0739729	-3.72641	0.117268	0.423124	0.253007	0.802396	0.904013	-6.19034
ENSGALG00000010794	MEOX2	-0.546929	-2.49701	-1.10838	0.278575	0.4675	-5.268	-3.08496	-2.49701	-3.64066	0.00128405	0.0278072	-0.933941	-2.95464	-2.49701	-4.73388	7.98e-05	0.00612207	1.53416	-0.999731	-2.49701	-2.28975	0.0310332	0.110067	-3.6141	-1.44496	-2.49701	-2.68987	0.012738	0.146451	-2.88983	-2.03156	-2.49701	-2.52312	0.0185911	0.585162	-3.10549	-0.452803	-2.49701	-1.03686	0.310033	0.440287	-5.40196	1.64001	-2.49701	1.82814	0.0798621	0.282531	-4.14936
ENSGALG00000006064	TEKT1	-0.857188	-0.853537	-2.16643	0.0403271	0.143387	-3.83352	-1.52316	-0.853537	-3.64125	0.00128218	0.0278072	-0.963627	-0.336223	-0.853537	-1.03554	0.310638	0.740363	-5.83121	-1.54637	-0.853537	-4.31877	0.000230522	0.00870167	0.60697	-0.742777	-0.853537	-2.56508	0.0169188	0.169835	-3.42063	-0.0386719	-0.853537	-0.0910067	0.928235	0.992477	-5.78623	-0.689179	-0.853537	-1.92317	0.0662819	0.141884	-4.27185	0.780384	-0.853537	1.78309	0.0871	0.292605	-4.52866
ENSGALG00000033517	VSX2	-0.813375	3.57973	-3.91311	0.000646807	0.0095162	-0.522053	-1.08582	3.57973	-3.64019	0.00128557	0.0278072	-1.18823	-0.161601	3.57973	-0.629158	0.535131	0.877714	-6.43027	-0.0686431	3.57973	-0.364473	0.718665	0.831544	-6.48795	-0.126358	3.57973	-0.61854	0.541989	0.825458	-6.53683	-0.217502	3.57973	-0.64596	0.524374	0.947843	-5.84156	0.744732	3.57973	4.12401	0.000378723	0.00335004	-0.07297	0.959464	3.57973	3.0818	0.00506848	0.104956	-2.3222
ENSGALG00000017136		-0.477972	-0.869927	-1.02059	0.317527	0.503439	-5.37538	1.54069	-0.869927	3.63719	0.00129525	0.0279733	-1.03924	2.15591	-0.869927	4.87269	5.6e-05	0.00512278	1.92789	-0.268544	-0.869927	-0.661014	0.514837	0.678652	-5.71032	1.21853	-0.869927	3.41824	0.00223218	0.0590485	-1.52936	1.14289	-0.869927	1.91246	0.0677047	0.79009	-4.0885	0.209428	-0.869927	0.532863	0.59898	0.704759	-5.84608	-0.322163	-0.869927	-0.822775	0.418657	0.647473	-5.89338
ENSGALG00000008452	IFT122	-0.077492	2.64756	-0.342527	0.734907	0.838886	-6.35163	1.05845	2.64756	3.63546	0.00130089	0.0280258	-1.18396	0.388656	2.64756	1.63543	0.11488	0.493023	-5.36368	-0.241244	2.64756	-1.14558	0.263153	0.445776	-5.75448	0.423408	2.64756	2.19691	0.0378221	0.253624	-4.48628	0.444016	2.64756	1.41382	0.17013	0.861312	-5.12197	-0.163752	2.64756	-0.89452	0.37984	0.510209	-6.17123	-0.635039	2.64756	-2.10725	0.0456229	0.218064	-4.28167
ENSGALG00000040799		0.389338	0.2889	1.05628	0.301255	0.488508	-5.50898	-1.23669	0.2889	-3.63522	0.00130167	0.0280258	-1.15111	-0.187694	0.2889	-0.628161	0.535772	0.877872	-6.34313	-0.494194	0.2889	-1.41724	0.169139	0.334637	-5.07612	-0.389406	0.2889	-1.66227	0.109337	0.432695	-5.31797	-0.266243	0.2889	-0.652294	0.52035	0.947119	-5.71788	-0.883532	0.2889	-2.99614	0.00622096	0.025313	-2.4201	0.84728	0.2889	2.40983	0.023903	0.167806	-3.67941
ENSGALG00000001136		-1.89687	4.95987	-6.60281	7.51e-07	0.000182498	5.97835	-1.71761	4.95987	-3.63449	0.00130403	0.0280337	-1.16263	-0.666588	4.95987	-1.64157	0.113591	0.490343	-5.27463	0.0363888	4.95987	0.141667	0.888514	0.938381	-6.63754	-1.04081	4.95987	-3.22759	0.00356249	0.0771763	-2.25201	0.549892	4.95987	0.982167	0.33572	0.913158	-5.4882	1.93326	4.95987	7.24524	1.64e-07	1.9e-05	7.45234	0.676804	4.95987	1.38297	0.179282	0.41517	-5.37432
ENSGALG00000039322	DDR2	-0.601548	0.712794	-1.57413	0.128421	0.293659	-4.97825	-1.4429	0.712794	-3.63377	0.00130638	0.0280412	-1.14846	-0.654145	0.712794	-1.98272	0.0588415	0.347358	-4.72956	-0.978599	0.712794	-2.83464	0.00910788	0.0513459	-2.7339	-0.493223	0.712794	-1.8214	0.0809116	0.373221	-5.06682	-0.949125	0.712794	-2.04372	0.0519931	0.748146	-4.07856	-0.377051	0.712794	-1.16247	0.256361	0.383667	-5.60282	0.949678	0.712794	2.31071	0.0296633	0.183142	-3.86108
ENSGALG00000038838	NSMAF	0.00928821	1.16774	0.0391553	0.969087	0.983786	-6.13795	0.827854	1.16774	3.63204	0.00131206	0.0280943	-1.19914	0.41797	1.16774	2.04128	0.0522536	0.326861	-4.61716	0.161219	1.16774	0.761932	0.453451	0.625299	-5.88439	0.178722	1.16774	1.07443	0.293208	0.663239	-6.07998	0.376431	1.16774	1.38451	0.178817	0.863924	-5.08357	0.15193	1.16774	0.830688	0.414258	0.544101	-6.00151	-0.649132	1.16774	-2.78772	0.0101608	0.127256	-2.96525
ENSGALG00000004353	TBCA	-0.868668	3.57386	-3.52797	0.00170079	0.0177382	-1.5155	1.51026	3.57386	3.63179	0.00131286	0.0280943	-1.16403	-0.0219406	3.57386	-0.0673541	0.946852	0.989724	-6.65978	0.537075	3.57386	2.34676	0.0274353	0.101456	-4.09367	0.153252	3.57386	0.581842	0.566046	0.837324	-6.57377	-0.0655878	3.57386	-0.152743	0.879866	0.984983	-6.058	1.40574	3.57386	6.28468	1.62e-06	7.98e-05	5.20441	-1.35701	3.57386	-3.15279	0.00427136	0.0979762	-2.12873
ENSGALG00000016617	NCOA1	0.769296	0.646785	1.84431	0.0773941	0.215396	-4.45041	-1.33531	0.646785	-3.63065	0.00131662	0.0281319	-1.16181	-0.416603	0.646785	-1.40838	0.171715	0.589229	-5.65408	-0.154967	0.646785	-0.389814	0.700078	0.818634	-5.89665	-0.349314	0.646785	-1.3916	0.176683	0.536974	-5.71172	-0.5606	0.646785	-1.3903	0.177072	0.863924	-5.09759	-0.924262	0.646785	-2.87178	0.00834867	0.0313282	-2.6796	0.985992	0.646785	2.59661	0.0157558	0.14673	-3.30966
ENSGALG00000029583	PLBD1	-0.50272	1.34728	-2.02286	0.0542515	0.172421	-4.33055	-0.93738	1.34728	-3.63004	0.00131864	0.0281322	-1.20571	-0.765373	1.34728	-3.36399	0.00255145	0.0518372	-1.87108	-0.370126	1.34728	-1.68439	0.104941	0.243941	-4.91249	-0.391316	1.34728	-2.16876	0.0401304	0.261668	-4.50079	-0.604786	1.34728	-1.96939	0.0604394	0.769511	-4.23819	0.132594	1.34728	0.656775	0.517513	0.637212	-6.15646	0.546064	1.34728	2.04101	0.0522823	0.232227	-4.40853
ENSGALG00000042939	HMBS	-0.67681	3.83911	-4.4584	0.000161368	0.00404945	0.758646	0.912716	3.83911	3.62871	0.00132301	0.0281828	-1.17264	0.622033	3.83911	3.11855	0.0046394	0.0754669	-2.47725	-0.0031057	3.83911	-0.0220223	0.98261	0.9903	-6.61174	0.432296	3.83911	2.66952	0.0133461	0.150903	-3.5312	0.377131	3.83911	1.44252	0.161953	0.854453	-5.0829	0.673704	3.83911	4.96423	4.43e-05	0.00075384	1.97245	-0.48042	3.83911	-1.8348	0.0788379	0.280681	-4.70742
ENSGALG00000013715	DLC1	0.622693	-0.79987	1.30342	0.204677	0.389538	-5.11588	-1.61286	-0.79987	-3.62634	0.00133089	0.0282648	-1.07456	-1.22231	-0.79987	-3.10175	0.00483101	0.0775059	-2.30321	-0.491605	-0.79987	-1.08463	0.288756	0.472516	-5.32878	-1.25571	-0.79987	-3.88171	0.000700272	0.0312794	-0.540102	-1.49596	-0.79987	-2.55996	0.0171153	0.572744	-3.04816	-1.1143	-0.79987	-2.72719	0.0116899	0.0398598	-2.85935	0.357143	-0.79987	0.748684	0.461251	0.682806	-5.82824
ENSGALG00000005478	SNX7	-0.433168	3.00405	-1.82574	0.0802344	0.220116	-4.87637	1.20285	3.00405	3.62685	0.00132919	0.0282648	-1.18248	0.632997	3.00405	2.40768	0.0240164	0.212708	-4.00253	0.790518	3.00405	3.6926	0.00112742	0.0161827	-1.01156	0.093134	3.00405	0.438783	0.664705	0.883546	-6.64743	0.426288	3.00405	1.23275	0.229491	0.884612	-5.34367	1.22369	3.00405	6.30213	1.56e-06	7.75e-05	5.27098	-1.10971	3.00405	-3.22846	0.00355497	0.09281	-1.96532
ENSGALG00000003365	RAD1	-0.943035	2.12676	-2.83652	0.00906799	0.0539163	-2.87408	1.48203	2.12676	3.62484	0.00133589	0.028328	-1.21291	0.146351	2.12676	0.431588	0.669855	0.921426	-6.5568	0.269332	2.12676	0.941794	0.35559	0.537254	-5.99729	0.423113	2.12676	1.50547	0.145123	0.491256	-5.6008	0.180246	2.12676	0.400157	0.692546	0.965256	-5.97378	1.21237	2.12676	4.38817	0.000193083	0.00208653	0.653937	-1.05892	2.12676	-2.53046	0.0182881	0.15227	-3.49052
ENSGALG00000032336		-0.446764	0.764953	-1.67958	0.105884	0.260544	-4.78965	0.92673	0.764953	3.62277	0.00134282	0.0284322	-1.19783	0.41447	0.764953	1.82536	0.0802929	0.412574	-4.96599	-0.576577	0.764953	-2.43446	0.0226414	0.0891308	-3.51995	0.696329	0.764953	3.63532	0.00130132	0.0431866	-1.2322	0.191771	0.764953	0.629406	0.534971	0.950706	-5.7613	-0.129813	0.764953	-0.592621	0.558924	0.672394	-6.07512	-0.2304	0.764953	-0.904806	0.374474	0.609082	-5.94219
ENSGALG00000004460	FOXK1	-0.118414	0.367817	-0.387882	0.701488	0.815904	-5.89766	-0.968953	0.367817	-3.61903	0.00135543	0.028446	-1.17074	-0.28433	0.367817	-1.2616	0.219098	0.651018	-5.7709	-0.164525	0.367817	-0.605689	0.550351	0.70739	-5.82576	-0.110449	0.367817	-0.591997	0.559335	0.835147	-6.44003	-0.537104	0.367817	-1.71516	0.099074	0.811619	-4.58201	-0.0461109	0.367817	-0.188418	0.852117	0.899603	-6.11886	0.858504	0.367817	3.1333	0.00447732	0.0996079	-2.15701
ENSGALG00000007045		-0.63812	-1.73337	-1.05195	0.303195	0.490691	-5.30553	-2.67439	-1.73337	-3.61988	0.00135254	0.028446	-0.948008	-1.71337	-1.73337	-3.12117	0.00461027	0.0752547	-2.14002	-0.840515	-1.73337	-1.5572	0.132384	0.283943	-4.75021	-1.98143	-1.73337	-4.01927	0.000494235	0.0256298	-0.0841358	-1.08851	-1.73337	-1.53366	0.138064	0.844547	-4.63032	-0.202395	-1.73337	-0.368254	0.71588	0.799103	-5.8028	0.692957	-1.73337	0.859984	0.398224	0.628897	-5.4081
ENSGALG00000033653	HCN3	-0.56183	-2.53528	-1.20699	0.239082	0.426189	-5.1468	-2.61211	-2.53528	-3.62087	0.00134919	0.028446	-0.950193	-0.415431	-2.53528	-0.839016	0.409658	0.814564	-5.70373	-1.85138	-2.53528	-4.26055	0.000267443	0.00918364	0.436046	-1.13872	-2.53528	-2.5725	0.0166381	0.169128	-3.17813	-0.372665	-2.53528	-0.547548	0.589009	0.957944	-5.33314	-1.28955	-2.53528	-2.92407	0.00738104	0.0286677	-2.38702	1.47339	-2.53528	1.95116	0.0626882	0.253242	-4.00877
ENSGALG00000020419	LIN52	-0.500782	3.13598	-2.17761	0.0393917	0.141463	-4.29991	1.20491	3.13598	3.61927	0.00135461	0.028446	-1.20399	0.328721	3.13598	1.24371	0.225502	0.658097	-5.89593	0.124702	3.13598	0.594066	0.557972	0.712916	-6.33134	0.130594	3.13598	0.61015	0.54744	0.827676	-6.55683	0.781531	3.13598	2.22864	0.0353634	0.704609	-3.8486	0.625484	3.13598	3.23898	0.00346505	0.0163834	-2.18159	-1.07432	3.13598	-3.11449	0.00468511	0.10134	-2.22263
ENSGALG00000036789	ADGRL2	0.623133	2.71434	2.29847	0.0304566	0.120504	-3.95165	-1.16335	2.71434	-3.62168	0.00134647	0.028446	-1.23777	-0.799377	2.71434	-2.98757	0.00634922	0.0940194	-2.78784	-0.104729	2.71434	-0.40179	0.69136	0.812499	-6.23747	-0.934567	2.71434	-4.28705	0.000249961	0.0167853	0.2447	-0.382408	2.71434	-1.07655	0.29228	0.901038	-5.51383	-0.727862	2.71434	-3.52772	0.00170185	0.00986362	-1.47346	0.228787	2.71434	0.685867	0.499305	0.71066	-6.12343
ENSGALG00000036310	CYSTM1	-0.689937	2.12471	-2.33898	0.0279028	0.113701	-3.92051	1.36891	2.12471	3.61897	0.00135563	0.028446	-1.22784	0.542832	2.12471	1.73084	0.096193	0.451588	-5.20834	-0.484979	2.12471	-1.82469	0.0803982	0.205131	-4.85552	0.738956	2.12471	2.76401	0.0107358	0.134322	-3.2889	0.388757	2.12471	0.93622	0.358394	0.914778	-5.6333	0.204958	2.12471	0.825173	0.417321	0.547191	-6.19488	-0.629951	2.12471	-1.642	0.113503	0.329658	-5.06966
ENSGALG00000005702	TMEM97	-0.503131	2.68806	-2.09697	0.0466044	0.157539	-4.3779	1.12146	2.68806	3.61519	0.00136848	0.0286728	-1.23724	0.273649	2.68806	1.07026	0.295044	0.729444	-6.08687	-0.240041	2.68806	-1.10215	0.28122	0.464116	-5.83641	0.52213	2.68806	2.50629	0.019304	0.18066	-3.87378	0.423144	2.68806	1.25095	0.222891	0.883706	-5.31763	0.26309	2.68806	1.32388	0.197893	0.316944	-5.69887	-0.599334	2.68806	-1.87415	0.0730126	0.272448	-4.69179
ENSGALG00000007917	LAMB4	-0.374219	-0.588274	-0.592521	0.558989	0.712724	-5.77605	-2.43887	-0.588274	-3.61335	0.00137479	0.0287175	-1.05376	-3.79769	-0.588274	-5.94069	3.79e-06	0.00093323	4.42727	-0.269554	-0.588274	-0.486699	0.630843	0.767398	-5.87676	-1.25838	-0.588274	-2.95099	0.00692545	0.106717	-2.72136	-2.89945	-0.588274	-3.37618	0.00247609	0.369781	-1.4896	0.104665	-0.588274	0.203214	0.840664	0.890835	-6.07376	1.18049	-0.588274	1.65958	0.109883	0.324661	-4.75093
ENSGALG00000008901	FP	-0.46606	-2.54121	-0.829656	0.414829	0.592227	-5.53489	-3.53098	-2.54121	-3.61278	0.00137675	0.0287175	-0.987577	-3.43651	-2.54121	-4.77241	7.23e-05	0.00581963	1.6251	-1.25571	-2.54121	-2.45034	0.0218606	0.0871072	-3.31864	-1.03533	-2.54121	-1.86007	0.0750519	0.361473	-4.45212	-1.9893	-2.54121	-2.18587	0.0387123	0.706688	-3.6181	-0.789647	-2.54121	-1.5811	0.126816	0.229413	-4.77797	2.49565	-2.54121	2.46093	0.021354	0.16082	-3.19191
ENSGALG00000009468		-0.839917	-2.26528	-1.4494	0.160042	0.335935	-4.86462	-3.40651	-2.26528	-3.61369	0.00137363	0.0287175	-0.97786	0.512411	-2.26528	0.912196	0.370649	0.786986	-5.72867	-0.872581	-2.26528	-1.70086	0.101765	0.238853	-4.55384	-0.317033	-2.26528	-0.676638	0.505042	0.803843	-5.96054	-0.203655	-2.26528	-0.248517	0.805828	0.978282	-5.46301	-0.0326646	-2.26528	-0.0624947	0.950681	0.967638	-5.87011	3.08948	-2.26528	3.22874	0.00355248	0.09281	-1.81084
ENSGALG00000038957		-0.307065	3.39957	-1.50297	0.145765	0.317169	-5.38261	1.05805	3.39957	3.60928	0.00138886	0.0289269	-1.21949	0.192021	3.39957	0.835681	0.411496	0.815701	-6.31206	0.736443	3.39957	3.94712	0.000593451	0.0123843	-0.407356	-0.0661216	3.39957	-0.354272	0.726199	0.911269	-6.68025	0.44164	3.39957	1.45237	0.159222	0.854453	-5.07285	1.04351	3.39957	6.24444	1.79e-06	8.53e-05	5.1276	-1.12417	3.39957	-3.69971	0.00110749	0.0739786	-0.880954
ENSGALG00000009431	PLEKHD1	0.186993	-2.13261	0.319404	0.752157	0.850277	-5.8033	-3.11416	-2.13261	-3.60509	0.00140346	0.0289877	-0.971206	-0.848275	-2.13261	-1.39762	0.174889	0.593591	-5.17617	-1.43484	-2.13261	-2.54838	0.0175668	0.0755755	-3.10994	-1.22981	-2.13261	-2.51413	0.0189688	0.179075	-3.40017	-0.921314	-2.13261	-1.12576	0.271289	0.897333	-4.98766	-1.62183	-2.13261	-2.95343	0.00688548	0.0272277	-2.34034	1.88435	-2.13261	2.08391	0.0478774	0.222586	-3.84005
ENSGALG00000007862	CNTN3	-0.189638	-1.15002	-0.385694	0.703088	0.817047	-5.78964	-2.25225	-1.15002	-3.60709	0.00139645	0.0289877	-0.977035	0.0655845	-1.15002	0.151318	0.880977	0.978598	-6.25764	-0.986422	-1.15002	-2.19471	0.0379977	0.124542	-3.77602	-0.592662	-1.15002	-1.56543	0.130444	0.467276	-5.10585	0.546744	-1.15002	1.00846	0.323196	0.909452	-5.27937	-0.796784	-1.15002	-1.82803	0.0798793	0.162892	-4.41993	1.65959	-1.15002	2.58355	0.0162283	0.147416	-3.04089
ENSGALG00000028373	GAS2L3	0.203589	0.69598	0.411064	0.684637	0.804128	-5.92397	-1.62069	0.69598	-3.60585	0.0014008	0.0289877	-1.20433	-0.380691	0.69598	-1.06976	0.295265	0.729485	-6.04917	-0.401003	0.69598	-0.872209	0.391652	0.570866	-5.63366	-0.50798	0.69598	-1.67776	0.106244	0.426494	-5.29236	-0.318592	0.69598	-0.665883	0.511773	0.944457	-5.79619	-0.604592	0.69598	-1.5089	0.144249	0.251453	-5.0824	1.11271	0.69598	2.393	0.0248026	0.169843	-3.69282
ENSGALG00000030988	RBPMS2	-0.573476	0.112155	-0.875316	0.389993	0.569317	-5.5323	-2.29666	0.112155	-3.6049	0.00140411	0.0289877	-1.09396	-1.24009	0.112155	-2.82747	0.00926183	0.119912	-3.05591	-0.111534	0.112155	-0.198611	0.844224	0.911351	-5.94392	-1.65542	0.112155	-3.76875	0.000931113	0.0361076	-0.808406	-0.671841	0.112155	-1.15113	0.260908	0.893485	-5.34769	0.461942	0.112155	0.862366	0.396938	0.527367	-5.68107	0.641239	0.112155	0.931221	0.360922	0.597549	-5.62367
ENSGALG00000035587		0.830636	2.24186	1.1715	0.252786	0.441645	-5.49661	-2.54818	2.24186	-3.60489	0.00140416	0.0289877	-1.25349	-0.347667	2.24186	-0.606063	0.550106	0.884517	-6.47719	0.191311	2.24186	0.284387	0.778529	0.871756	-6.0928	-0.423669	2.24186	-0.913643	0.369903	0.722273	-6.32709	-1.10094	2.24186	-1.45249	0.159189	0.854453	-5.07334	-0.639325	2.24186	-1.25115	0.22282	0.346203	-5.66356	2.12451	2.24186	2.90243	0.0077678	0.116675	-2.70074
ENSGALG00000032856	GFRA2	-1.67252	-1.75277	-3.70595	0.00109029	0.0133065	-0.753104	-2.09007	-1.75277	-3.60578	0.00140104	0.0289877	-0.976166	-1.727	-1.75277	-3.31328	0.00288979	0.0564213	-1.62567	-1.82842	-1.75277	-4.68706	8.99e-05	0.00541939	1.433	-1.19719	-1.75277	-3.1229	0.00459105	0.0876859	-2.11962	-0.737356	-1.75277	-1.12837	0.270207	0.897333	-4.96063	-0.155902	-1.75277	-0.375025	0.710903	0.794841	-5.81636	0.892883	-1.75277	1.45692	0.157972	0.389169	-4.80767
ENSGALG00000030719		-0.73933	-0.111055	-1.6728	0.107225	0.262189	-4.6593	-1.42777	-0.111055	-3.60261	0.00141215	0.0291099	-1.17342	-0.896956	-0.111055	-2.69707	0.012529	0.14393	-3.27632	-0.88391	-0.111055	-2.26396	0.0327982	0.114249	-3.72485	-0.756748	-0.111055	-2.73183	0.0115654	0.139481	-3.24907	-0.563069	-0.111055	-1.25511	0.221405	0.883503	-5.16407	-0.14458	-0.111055	-0.379988	0.707263	0.792077	-5.96615	0.671021	-0.111055	1.62136	0.117876	0.33549	-4.95335
ENSGALG00000035187	FHL3	-0.383856	2.09335	-1.09089	0.286048	0.475122	-5.7607	-1.46862	2.09335	-3.60102	0.00141777	0.0291579	-1.29343	-1.17287	2.09335	-3.39884	0.0023416	0.0492427	-1.84215	-0.536638	2.09335	-1.66638	0.10851	0.249142	-5.02798	-0.757502	2.09335	-2.70502	0.0123022	0.144002	-3.46821	-1.37706	2.09335	-2.93055	0.00726875	0.510193	-2.45955	-0.152782	2.09335	-0.530101	0.600864	0.706266	-6.35446	0.711122	2.09335	1.67635	0.106522	0.319431	-5.02413
ENSGALG00000023355	TMEM154	0.633231	-1.54651	1.19553	0.243446	0.431426	-5.2142	1.7975	-1.54651	3.60078	0.00141864	0.0291579	-1.11152	1.06534	-1.54651	2.14793	0.0419205	0.288754	-4.12347	-1.09949	-1.54651	-2.12582	0.043898	0.136578	-3.86855	0.0793865	-1.54651	0.163945	0.871134	0.962937	-6.1196	0.0169752	-1.54651	0.0228112	0.981988	0.997895	-5.55105	-1.73272	-1.54651	-3.57232	0.00152302	0.00907146	-1.04328	-1.71811	-1.54651	-3.36304	0.00255742	0.0890182	-1.55799
ENSGALG00000044053	NLRX1	-0.303604	-0.980702	-0.862306	0.39697	0.575868	-5.57286	-1.49348	-0.980702	-3.5978	0.00142922	0.0293325	-1.03885	-0.82635	-0.980702	-2.45888	0.0214513	0.197984	-3.56327	-1.301	-0.980702	-3.95941	0.000575266	0.0123431	-0.189648	-0.263763	-0.980702	-0.968938	0.342146	0.703742	-5.87803	-0.902715	-0.980702	-1.91383	0.0675204	0.79009	-4.0957	-0.997399	-0.980702	-3.21802	0.0036464	0.0169484	-1.83266	1.22972	-0.980702	2.90647	0.00769416	0.116574	-2.46553
ENSGALG00000017154	ZC3H12C	-0.00469626	1.12061	-0.00846394	0.993316	0.996746	-5.90768	-1.48093	1.12061	-3.5966	0.00143351	0.0293348	-1.29255	-0.605383	1.12061	-1.74692	0.0933122	0.445335	-5.18423	0.397964	1.12061	0.818529	0.421029	0.597422	-5.63376	-0.98885	1.12061	-3.45957	0.00201535	0.0561427	-1.74394	0.024653	1.12061	0.0538222	0.957518	0.996581	-6.0586	0.40266	1.12061	0.926554	0.363292	0.493554	-5.67725	0.492076	1.12061	1.14435	0.263653	0.504626	-5.70353
ENSGALG00000026754		-1.0131	-1.72216	-1.4769	0.152578	0.326259	-4.92564	-4.54336	-1.72216	-3.59708	0.0014318	0.0293348	-1.01167	-2.88367	-1.72216	-3.811	0.0008371	0.0259262	-0.551908	-1.44566	-1.72216	-2.37603	0.0257404	0.0967452	-3.5152	-2.94157	-1.72216	-3.98347	0.00054123	0.0267528	-0.135374	-1.53948	-1.72216	-1.65029	0.111783	0.820508	-4.46436	-0.432559	-1.72216	-0.697025	0.492418	0.615045	-5.75146	1.60179	-1.72216	1.16529	0.255242	0.496065	-4.92797
ENSGALG00000027592	ERN2	-0.558344	-1.74476	-1.57402	0.128446	0.293669	-4.70824	-1.56549	-1.74476	-3.59503	0.00143914	0.029407	-1.0033	-0.668374	-1.74476	-1.98707	0.0583278	0.345779	-4.34826	-1.12664	-1.74476	-3.55686	0.00158281	0.0189901	-1.0742	-0.498297	-1.74476	-1.7198	0.0982142	0.408555	-4.79611	-0.71044	-1.74476	-1.52099	0.141202	0.844547	-4.58138	-0.568297	-1.74476	-1.77101	0.0891336	0.175763	-4.46659	1.06719	-1.74476	2.37165	0.0259878	0.173287	-3.42626
ENSGALG00000040128	SNAP29	-0.0358765	1.13062	-0.132771	0.895471	0.942043	-6.04247	0.847975	1.13062	3.59369	0.00144394	0.0294623	-1.29247	0.261971	1.13062	1.27926	0.212916	0.642887	-5.80572	-0.0259266	1.13062	-0.107634	0.915172	0.952904	-6.07714	-0.106888	1.13062	-0.619381	0.541444	0.825007	-6.46375	0.348777	1.13062	1.28642	0.210448	0.88113	-5.23661	0.00994986	1.13062	0.0468373	0.963027	0.976381	-6.23593	-0.954863	1.13062	-3.93144	0.000617493	0.0709319	-0.36443
ENSGALG00000030405		-1.06366	-2.40484	-1.05683	0.301007	0.488218	-5.29953	-5.80795	-2.40484	-3.59244	0.00144848	0.029512	-1.01871	-4.54973	-2.40484	-3.96532	0.000566712	0.0205039	-0.173322	1.14821	-2.40484	1.41834	0.16882	0.334352	-5.0078	-2.45263	-2.40484	-3.03398	0.00568395	0.096134	-2.32435	-3.23883	-2.40484	-2.15911	0.0409509	0.723106	-3.66102	2.21187	-2.40484	2.67756	0.0131027	0.0434424	-2.93023	3.35532	-2.40484	1.95615	0.062065	0.251739	-3.98356
ENSGALG00000030933	C12orf73	-0.847889	3.67819	-3.51784	0.00174414	0.0180562	-1.47006	1.37178	3.67819	3.59147	0.00145197	0.0295402	-1.23969	0.209007	3.67819	0.716711	0.480402	0.85107	-6.39863	0.130955	3.67819	0.600162	0.553968	0.710193	-6.38091	0.0531602	3.67819	0.224396	0.82433	0.948964	-6.71281	0.351639	3.67819	0.912697	0.370391	0.920179	-5.66089	0.978844	3.67819	4.67238	9.34e-05	0.00126786	1.27652	-1.31862	3.67819	-3.33235	0.00275771	0.0891456	-1.70847
ENSGALG00000014203	PARVG	-0.570705	-1.24726	-0.942728	0.355122	0.539115	-5.42932	1.84009	-1.24726	3.5903	0.00145624	0.0295842	-1.17556	-0.0281156	-1.24726	-0.0471414	0.962787	0.990905	-6.14578	-0.822945	-1.24726	-1.53843	0.136896	0.289506	-4.8022	-0.896795	-1.24726	-1.68411	0.104996	0.423789	-4.80534	0.150348	-1.24726	0.185743	0.854192	0.984644	-5.54616	-0.25224	-1.24726	-0.475293	0.638833	0.73701	-5.81633	-2.73689	-1.24726	-4.83129	6.22e-05	0.037982	1.82625
ENSGALG00000000966		-0.218895	0.389287	-0.678371	0.503962	0.669691	-5.78636	-1.08423	0.389287	-3.5877	0.00146571	0.0297336	-1.22848	-0.171159	0.389287	-0.706501	0.486613	0.853021	-6.3288	-0.806887	0.389287	-2.72287	0.0118069	0.0601837	-2.86972	-0.00528207	0.389287	-0.0254943	0.979869	0.995468	-6.60975	-0.50543	0.389287	-1.4952	0.147769	0.848525	-4.90425	-0.587991	0.389287	-2.15742	0.041096	0.0998797	-4.02232	1.07895	0.389287	3.50625	0.0017951	0.084448	-1.30548
ENSGALG00000046481		0.0899767	-0.352381	0.110098	0.913238	0.952296	-5.8874	2.43735	-0.352381	3.58691	0.00146861	0.0297494	-1.22672	3.08607	-0.352381	4.72516	8.16e-05	0.00614039	1.52945	-2.39725	-0.352381	-2.91757	0.00749512	0.045946	-2.39697	0.0131763	-0.352381	0.0215656	0.982971	0.996098	-6.3396	2.24048	-0.352381	2.77152	0.0105504	0.520322	-2.70708	-2.48723	-0.352381	-3.22357	0.00359747	0.0167834	-1.79044	-2.42417	-0.352381	-3.55414	0.00159358	0.0804698	-1.20001
ENSGALG00000005409	LHX1	-0.450021	-1.2022	-0.556435	0.583014	0.731513	-5.68513	-3.56228	-1.2022	-3.58451	0.00147741	0.0298743	-1.02741	-2.18406	-1.2022	-3.62705	0.00132851	0.0346298	-1.11402	-1.05982	-1.2022	-1.46921	0.154636	0.315291	-4.87428	-2.0435	-1.2022	-3.56367	0.0015562	0.0485466	-1.21543	-1.67633	-1.2022	-2.06801	0.04947	0.743533	-3.94967	-0.609804	-1.2022	-0.83851	0.409937	0.540094	-5.55404	1.51878	-1.2022	1.42787	0.166088	0.399168	-4.85208
ENSGALG00000005319	CDH8	-0.318567	-0.537725	-0.917132	0.368109	0.55139	-5.47355	1.04771	-0.537725	3.58349	0.00148116	0.0298743	-1.21089	1.34378	-0.537725	4.62283	0.000105997	0.00724234	1.30623	-0.250099	-0.537725	-0.822965	0.418551	0.594925	-5.5954	0.513221	-0.537725	2.12766	0.0437299	0.276523	-4.29138	0.904094	-0.537725	2.36107	0.0265947	0.649067	-3.42451	0.0684683	-0.537725	0.235505	0.815795	0.872743	-5.96575	-0.53449	-0.537725	-1.87356	0.0730965	0.272474	-4.61101
ENSGALG00000032546	MYEF2	0.291365	2.65191	1.32036	0.199046	0.383136	-5.49025	0.93767	2.65191	3.58351	0.00148111	0.0298743	-1.31254	0.322195	2.65191	1.49902	0.146779	0.553151	-5.56363	0.477061	2.65191	2.33002	0.0284504	0.104143	-3.86941	0.120405	2.65191	0.689172	0.497259	0.801991	-6.50136	0.479375	2.65191	1.68737	0.10436	0.81577	-4.74458	0.185697	2.65191	1.11327	0.276511	0.405015	-5.95048	-0.817265	2.65191	-3.02182	0.00585138	0.108282	-2.45123
ENSGALG00000043274		-0.0718055	2.37708	-0.22771	0.821781	0.897243	-6.22674	-1.18604	2.37708	-3.58044	0.00149249	0.0299494	-1.34289	-0.199658	2.37708	-0.714476	0.481757	0.851442	-6.4101	0.111645	2.37708	0.391866	0.698581	0.817973	-6.19516	0.230932	2.37708	1.01485	0.320198	0.687721	-6.22841	-0.525693	2.37708	-1.41671	0.169293	0.859816	-5.1199	0.183451	2.37708	0.75432	0.457923	0.585564	-6.17458	1.41697	2.37708	4.11799	0.000384565	0.0708349	0.0731228
ENSGALG00000003426	RHBDL3	-0.556783	-0.791534	-0.513498	0.612252	0.75195	-5.69788	-5.97681	-0.791534	-3.58136	0.00148908	0.0299494	-1.03074	-2.09683	-0.791534	-3.08218	0.00506377	0.0797814	-2.48344	-1.0416	-0.791534	-1.07936	0.29105	0.474879	-5.31114	-2.61753	-0.791534	-3.74676	0.000984061	0.0371486	-0.836438	-1.54275	-0.791534	-1.70262	0.101431	0.811619	-4.63376	-0.484813	-0.791534	-0.493584	0.626043	0.726241	-5.75498	3.35928	-0.791534	1.93235	0.0650833	0.258617	-4.04328
ENSGALG00000016802	tmtops2	-0.734196	-2.8777	-1.3057	0.203913	0.388532	-5.03654	-3.34966	-2.8777	-3.58101	0.00149036	0.0299494	-1.05322	-0.61328	-2.8777	-1.00628	0.324221	0.751778	-5.54051	-1.93888	-2.8777	-3.69145	0.00113067	0.0161969	-0.791219	-1.9888	-2.8777	-3.31275	0.00289352	0.0683087	-1.605	-1.42091	-2.8777	-1.57173	0.128976	0.835393	-4.4219	-1.20468	-2.8777	-2.26013	0.0330678	0.085238	-3.63671	1.36086	-2.8777	1.35062	0.189292	0.428594	-4.73023
ENSGALG00000029558		-1.24724	-2.28579	-2.95583	0.00684633	0.0447434	-2.32293	-2.56757	-2.28579	-3.58019	0.00149342	0.0299494	-1.06033	-0.70146	-2.28579	-1.56639	0.130221	0.524379	-4.90497	-0.981222	-2.28579	-2.7126	0.0120894	0.061025	-2.82874	-0.838187	-2.28579	-1.88614	0.071313	0.352373	-4.33747	-1.41713	-2.28579	-2.1071	0.0456376	0.741618	-3.73086	0.266015	-2.28579	0.716989	0.480233	0.605924	-5.65438	1.72938	-2.28579	2.32032	0.0290537	0.181953	-3.41997
ENSGALG00000007920	PRR5L	0.0633099	-0.41089	0.161787	0.872814	0.928787	-5.96875	-1.43837	-0.41089	-3.57909	0.00149751	0.0299886	-1.17437	-0.0394899	-0.41089	-0.12391	0.902408	0.982321	-6.46446	-1.88001	-0.41089	-4.77301	7.22e-05	0.0048046	1.6182	-0.439875	-0.41089	-1.61228	0.119847	0.450488	-5.24446	-0.556967	-0.41089	-1.22381	0.232785	0.884777	-5.12584	-1.94332	-0.41089	-5.42479	1.38e-05	0.000331809	3.15488	0.998495	-0.41089	2.41399	0.0236856	0.167	-3.54738
ENSGALG00000046540		0.531483	-1.8247	1.08865	0.287013	0.475968	-5.33624	-3.05354	-1.8247	-3.57771	0.00150269	0.0300495	-1.05012	-0.224327	-1.8247	-0.447499	0.658489	0.919381	-6.05665	-0.48553	-1.8247	-1.06002	0.299583	0.48373	-5.34955	0.013388	-1.8247	0.0308251	0.975661	0.994157	-6.17118	-1.46322	-1.8247	-1.78804	0.086279	0.797061	-4.17066	-1.01701	-1.8247	-2.41748	0.0235046	0.0667246	-3.44885	3.06693	-1.8247	3.56465	0.00155241	0.0797035	-1.15851
ENSGALG00000037687	GRHL2	-0.346272	-2.98271	-0.633315	0.532458	0.693427	-5.64797	-3.34017	-2.98271	-3.57601	0.00150904	0.03006	-1.06505	-2.66473	-2.98271	-3.62496	0.00133549	0.0346824	-0.928195	-1.54308	-2.98271	-3.03766	0.00563402	0.0385352	-2.15933	-0.840653	-2.98271	-1.54645	0.134954	0.474926	-4.89536	-2.39891	-2.98271	-2.38733	0.025112	0.63756	-3.34064	-1.19681	-2.98271	-2.35881	0.0267258	0.0731147	-3.48329	2.49952	-2.98271	2.58561	0.0161526	0.14724	-2.98212
ENSGALG00000028506	NHSL2	-0.976655	-1.16476	-2.08285	0.0479824	0.160033	-3.96634	-2.11528	-1.16476	-3.57655	0.00150704	0.03006	-1.04792	-0.198939	-1.16476	-0.4995	0.621931	0.909444	-6.18804	-0.655283	-1.16476	-1.64143	0.11362	0.256844	-4.70644	-0.424862	-1.16476	-1.19677	0.242971	0.609947	-5.60164	-0.696157	-1.16476	-1.18535	0.247369	0.889775	-5.0185	0.321371	-1.16476	0.8036	0.429438	0.558501	-5.6632	1.69041	-1.16476	2.78963	0.0101157	0.127244	-2.65216
ENSGALG00000001964	INPP5E	0.993482	1.92327	3.91439	0.000644721	0.0095162	-0.311625	0.85479	1.92327	3.57586	0.00150964	0.03006	-1.33671	-0.106267	1.92327	-0.53337	0.598635	0.901546	-6.51291	0.392936	1.92327	1.63493	0.114986	0.258765	-4.84833	0.359336	1.92327	2.21603	0.0363229	0.24917	-4.44282	0.583206	1.92327	2.21805	0.0361676	0.70566	-3.86717	-0.600546	1.92327	-3.28883	0.00306803	0.0150171	-1.89444	-0.495454	1.92327	-2.01034	0.0556475	0.238674	-4.46924
ENSGALG00000031390	STAU2	-0.157145	4.53318	-0.83722	0.410648	0.588352	-6.28626	1.22388	4.53318	3.57388	0.00151709	0.0301656	-1.25151	0.228643	4.53318	0.889881	0.382277	0.794803	-6.23327	0.215856	4.53318	1.21482	0.236136	0.416651	-5.88144	0.0270866	4.53318	0.129997	0.897641	0.972156	-6.7046	0.348373	4.53318	1.02582	0.315105	0.905887	-5.53219	0.373002	4.53318	2.23193	0.0351169	0.0891772	-4.38815	-1.19679	4.53318	-3.37158	0.00250427	0.0890182	-1.59481
ENSGALG00000029702	FNBP4	0.341215	2.52253	1.32879	0.196291	0.380231	-5.5779	-1.16953	2.52253	-3.57167	0.00152549	0.0302896	-1.36493	-0.45653	2.52253	-1.65183	0.111467	0.487772	-5.34636	0.0407332	2.52253	0.167131	0.868654	0.925975	-6.39977	-0.039541	2.52253	-0.175931	0.86181	0.960198	-6.73292	-0.6043	2.52253	-1.6462	0.112628	0.820508	-4.80624	-0.300482	2.52253	-1.48449	0.150567	0.259567	-5.55194	1.12999	2.52253	3.32032	0.00284029	0.0905314	-1.80257
ENSGALG00000030245		0.633336	-0.152202	1.26163	0.219089	0.403871	-5.19748	-1.6255	-0.152202	-3.57091	0.00152838	0.0303043	-1.24404	-0.649514	-0.152202	-1.70285	0.101387	0.463331	-5.10869	-0.60261	-0.152202	-1.24078	0.226563	0.405326	-5.18126	-0.602581	-0.152202	-1.96532	0.0609361	0.327411	-4.76212	-0.250144	-0.152202	-0.49588	0.624445	0.959279	-5.79448	-1.23595	-0.152202	-2.97043	0.00661318	0.0263963	-2.39489	1.02291	-0.152202	2.17141	0.0399084	0.206348	-4.05603
ENSGALG00000030209	CPZ	0.051247	1.00944	0.136863	0.89227	0.940225	-6.18453	1.38861	1.00944	3.56598	0.00154727	0.0305163	-1.34021	1.30499	1.00944	3.73011	0.0010261	0.0295778	-0.974569	-0.433174	1.00944	-1.24949	0.223418	0.401734	-5.43539	1.19296	1.00944	4.19057	0.000319675	0.0189128	0.0884107	1.07975	1.00944	2.37149	0.0259969	0.641379	-3.5294	-0.484421	1.00944	-1.62275	0.117578	0.216581	-5.10636	-0.195649	1.00944	-0.506947	0.616773	0.793026	-6.23505
ENSGALG00000007038	ASTN2	-0.0890713	1.27504	-0.21035	0.835153	0.905459	-6.09823	-1.45473	1.27504	-3.56352	0.00155679	0.0305163	-1.34506	-0.858573	1.27504	-2.57291	0.0166226	0.172156	-3.65777	0.294039	1.27504	0.790416	0.43695	0.611495	-5.85895	-0.7642	1.27504	-2.70439	0.0123199	0.144002	-3.41717	-0.731717	1.27504	-1.62707	0.116654	0.823208	-4.80432	0.38311	1.27504	1.17352	0.251989	0.378901	-5.65121	0.690525	1.27504	1.62316	0.117491	0.334744	-5.05615
ENSGALG00000013193	IRX2	-0.386553	-0.850758	-0.58169	0.566147	0.718846	-5.90084	-4.91652	-0.850758	-3.56081	0.00156733	0.0305163	-1.08185	-3.18514	-0.850758	-3.97259	0.000556366	0.0202864	-0.192438	-0.758051	-0.850758	-1.27057	0.215942	0.392493	-5.31991	-2.60419	-0.850758	-3.69105	0.0011318	0.0400208	-0.84609	-3.00987	-0.850758	-2.71898	0.0119132	0.533321	-2.74659	-0.371499	-0.850758	-0.670552	0.508845	0.629853	-5.97379	2.31233	-0.850758	1.57261	0.128771	0.351076	-4.50384
ENSGALG00000011219	GCGR	-0.911566	-0.852219	-1.12541	0.271436	0.460296	-5.23483	-3.71503	-0.852219	-3.56092	0.00156687	0.0305163	-1.07012	-0.932667	-0.852219	-1.68582	0.104661	0.472424	-5.11006	-0.436559	-0.852219	-0.629653	0.534812	0.69535	-5.69977	-1.2311	-0.852219	-2.3302	0.0284389	0.219841	-3.92199	-1.03192	-0.852219	-1.3336	0.194732	0.875176	-5.01958	0.475006	-0.852219	0.67014	0.509103	0.630057	-5.68697	2.48393	-0.852219	2.29455	0.030715	0.185155	-3.53658
ENSGALG00000035375	LRTOMT	-0.583339	-1.93384	-1.41335	0.170267	0.348551	-4.91019	-1.84616	-1.93384	-3.5616	0.00156425	0.0305163	-1.072	-0.266365	-1.93384	-0.663624	0.513194	0.865814	-5.91579	-0.678131	-1.93384	-1.88304	0.0717501	0.189435	-4.29082	-0.530992	-1.93384	-1.60593	0.12124	0.452417	-4.97497	-0.30428	-1.93384	-0.552685	0.585541	0.957944	-5.40557	-0.0947921	-1.93384	-0.258036	0.798557	0.859476	-5.85303	1.31516	-1.93384	2.46495	0.0211646	0.160417	-3.24739
ENSGALG00000040417	LRTOMT	-0.583339	-1.93384	-1.41335	0.170267	0.348551	-4.91019	-1.84616	-1.93384	-3.5616	0.00156425	0.0305163	-1.072	-0.266365	-1.93384	-0.663624	0.513194	0.865814	-5.91579	-0.678131	-1.93384	-1.88304	0.0717501	0.189435	-4.29082	-0.530992	-1.93384	-1.60593	0.12124	0.452417	-4.97497	-0.30428	-1.93384	-0.552685	0.585541	0.957944	-5.40557	-0.0947921	-1.93384	-0.258036	0.798557	0.859476	-5.85303	1.31516	-1.93384	2.46495	0.0211646	0.160417	-3.24739
ENSGALG00000010214	JADE1	0.490155	0.448294	1.46235	0.15649	0.331394	-4.95109	-0.950596	0.448294	-3.56143	0.0015649	0.0305163	-1.35243	-0.432522	0.448294	-1.90542	0.0686532	0.378834	-4.88477	-0.0939119	0.448294	-0.301245	0.765797	0.863752	-5.89087	-0.304584	0.448294	-1.63421	0.115137	0.443279	-5.38421	-0.414547	0.448294	-1.34702	0.190431	0.86952	-5.14192	-0.584067	0.448294	-2.20269	0.0373626	0.0932271	-3.93723	0.646011	0.448294	2.34159	0.0277454	0.178853	-3.84145
ENSGALG00000043287	CAV1	-1.31385	-1.29658	-1.82618	0.0801658	0.21997	-4.3834	-2.73223	-1.29658	-3.56226	0.00156167	0.0305163	-1.13847	-1.55474	-1.29658	-2.39786	0.0245395	0.213967	-3.68455	-1.63725	-1.29658	-2.62164	0.014886	0.0687854	-3.02674	-2.64233	-1.29658	-4.72198	8.23e-05	0.00886355	1.55714	-1.02766	-1.29658	-1.19277	0.244504	0.889209	-5.05061	-0.323394	-1.29658	-0.49407	0.625704	0.72602	-5.8048	0.0899036	-1.29658	0.103628	0.918317	0.963694	-5.89008
ENSGALG00000001387	SPNS2	-1.07267	-2.13144	-2.0932	0.0469683	0.158193	-3.91713	-2.83524	-2.13144	-3.56704	0.00154316	0.0305163	-1.06326	-0.549598	-2.13144	-1.13128	0.269007	0.704568	-5.53442	-1.29127	-2.13144	-2.73552	0.0114672	0.0591492	-2.75603	-0.436176	-2.13144	-0.988895	0.332484	0.697875	-5.65008	-0.386603	-2.13144	-0.593944	0.558052	0.95118	-5.4225	-0.218602	-2.13144	-0.455956	0.65248	0.747838	-5.738	2.39906	-2.13144	2.95564	0.00684944	0.112855	-2.31252
ENSGALG00000030855		2.2307	2.94017	2.32179	0.0289618	0.116695	-3.64752	-2.87237	2.94017	-3.56144	0.00156487	0.0305163	-1.3738	0.804217	2.94017	1.18548	0.247319	0.682229	-5.95356	2.96465	2.94017	3.32186	0.0028296	0.0257898	-1.61118	-0.0281117	2.94017	-0.0515009	0.959348	0.989303	-6.74062	-0.158718	2.94017	-0.179587	0.85897	0.984644	-6.05586	0.733954	2.94017	1.25797	0.220385	0.343288	-5.67775	2.84426	2.94017	3.38489	0.00242355	0.0890182	-1.64014
ENSGALG00000012223	ZRANB3	0.86427	-0.428274	2.58177	0.0162934	0.079798	-3.10192	-1.16094	-0.428274	-3.56188	0.00156313	0.0305163	-1.21281	0.277353	-0.428274	1.07853	0.291414	0.726089	-5.89726	-0.105379	-0.428274	-0.332378	0.742461	0.848061	-5.85089	0.0641823	-0.428274	0.292387	0.772479	0.930339	-6.46189	-0.0425114	-0.428274	-0.119007	0.906251	0.988147	-5.83539	-0.969649	-0.428274	-3.53355	0.00167737	0.00975431	-1.16346	1.22513	-0.428274	3.73154	0.00102243	0.0730291	-0.738436
ENSGALG00000041054	FHDC1	1.17803	-0.696383	3.01193	0.00599121	0.0410267	-2.24007	1.18714	-0.696383	3.56167	0.00156395	0.0305163	-1.29381	-0.219948	-0.696383	-0.653391	0.519655	0.869192	-6.14818	-0.188264	-0.696383	-0.496797	0.623808	0.762342	-5.76312	0.706302	-0.696383	2.66081	0.0136145	0.151931	-3.32233	-0.0877384	-0.696383	-0.195616	0.846542	0.982372	-5.75665	-1.3663	-0.696383	-4.15395	0.000350933	0.00318471	0.25413	-0.48084	-0.696383	-1.48822	0.149588	0.379444	-5.23988
ENSGALG00000012798	SSR1	-0.667561	5.66804	-3.70059	0.00110505	0.013353	-1.16857	1.38191	5.66804	3.56405	0.00155473	0.0305163	-1.22306	0.0714684	5.66804	0.254302	0.801407	0.958194	-6.55076	0.130597	5.66804	0.748242	0.461513	0.632193	-6.38765	-0.0148066	5.66804	-0.0653563	0.948426	0.986808	-6.66863	0.544547	5.66804	1.44528	0.161185	0.854453	-5.00344	0.798158	5.66804	4.62567	0.000105231	0.00138577	1.10851	-1.39671	5.66804	-3.4783	0.00192396	0.0853695	-1.31459
ENSGALG00000043606		-0.447592	-2.53885	-1.0711	0.294674	0.482294	-5.31268	-2.60313	-2.53885	-3.55755	0.00158011	0.0305705	-1.10774	0.0273435	-2.53885	0.0543201	0.957125	0.990356	-5.95711	-1.35856	-2.53885	-3.54847	0.00161623	0.0191465	-1.09227	-0.589506	-2.53885	-1.30505	0.204128	0.571623	-5.14414	-0.079854	-2.53885	-0.115236	0.909207	0.989185	-5.37972	-0.910964	-2.53885	-2.40475	0.0241716	0.0679593	-3.41707	2.01363	-2.53885	2.6654	0.0134723	0.139001	-2.84655
ENSGALG00000043204	Pax-7	0.958213	-1.71665	1.30561	0.203943	0.388532	-5.13748	-4.78878	-1.71665	-3.55732	0.00158101	0.0305705	-1.09319	-3.42674	-1.71665	-3.7642	0.000941816	0.028011	-0.630686	-0.89952	-1.71665	-1.22957	0.23066	0.410497	-5.16067	-0.959942	-1.71665	-1.60449	0.121558	0.453237	-5.06943	-3.00779	-1.71665	-2.39729	0.0245705	0.63756	-3.2957	-1.85773	-1.71665	-2.90944	0.00764031	0.0293527	-2.49343	3.82884	-1.71665	2.77591	0.0104436	0.1283	-2.64659
ENSGALG00000033496		-0.685562	0.592682	-1.75867	0.0912534	0.237988	-4.6363	-1.32488	0.592682	-3.55786	0.00157886	0.0305705	-1.32613	-0.290463	0.592682	-0.973069	0.34013	0.764045	-6.14684	-0.894957	0.592682	-2.58178	0.016293	0.0723631	-3.2051	4.8e-05	0.592682	0.000191767	0.999849	0.999849	-6.66937	-0.501825	0.592682	-1.23307	0.229374	0.884612	-5.27899	-0.209395	0.592682	-0.622326	0.539538	0.656137	-5.97253	1.32492	0.592682	3.47611	0.00193444	0.0853695	-1.39423
ENSGALG00000017190		-0.769722	-2.26917	-1.9795	0.0592242	0.182803	-4.10298	-1.93036	-2.26917	-3.55743	0.00158057	0.0305705	-1.07294	-0.552345	-2.26917	-1.32432	0.197748	0.623958	-5.20721	-1.12731	-2.26917	-3.20314	0.00378068	0.0303102	-1.82041	-0.606338	-2.26917	-1.74513	0.0936285	0.398023	-4.67651	-0.0902195	-2.26917	-0.167068	0.868702	0.984644	-5.49208	-0.357585	-2.26917	-0.998936	0.327694	0.458184	-5.38531	1.32402	-2.26917	2.3651	0.026362	0.174686	-3.3868
ENSGALG00000015630	EDIL3	1.77794	0.059876	2.91729	0.00750013	0.0474478	-2.46229	-2.08818	0.059876	-3.55806	0.0015781	0.0305705	-1.26764	-1.524	0.059876	-3.28291	0.00311276	0.05905	-2.01806	0.272743	0.059876	0.453325	0.654347	0.786045	-5.82799	-0.617144	0.059876	-1.64748	0.112364	0.438842	-5.31826	-1.45315	0.059876	-2.21831	0.0361472	0.70566	-3.75237	-1.5052	0.059876	-3.24066	0.0034509	0.0163385	-1.87958	1.47104	0.059876	2.42614	0.0230606	0.165703	-3.57385
ENSGALG00000042626	SYT4	-0.51544	-1.12378	-0.595164	0.55725	0.711442	-5.65178	-3.51576	-1.12378	-3.5539	0.00159451	0.0307893	-1.10972	-1.88564	-1.12378	-2.88334	0.00812494	0.109988	-2.77599	-0.110376	-1.12378	-0.150096	0.881931	0.933606	-5.88361	-2.21535	-1.12378	-3.75177	0.000971747	0.0368686	-0.789571	-1.33872	-1.12378	-1.55504	0.132897	0.842604	-4.71075	0.405064	-1.12378	0.540341	0.593893	0.700476	-5.76949	1.30041	-1.12378	1.21932	0.234454	0.473664	-5.1333
ENSGALG00000006045	SH3GL3	-0.133508	-0.634392	-0.297647	0.768509	0.860744	-5.90978	-2.07602	-0.634392	-3.55227	0.00160103	0.0308315	-1.11725	-0.937	-0.634392	-2.31083	0.0296556	0.236076	-3.91267	-0.270549	-0.634392	-0.676742	0.504977	0.670595	-5.76286	-0.540803	-0.634392	-1.49789	0.147071	0.495223	-5.24942	-0.759944	-0.634392	-1.37996	0.180196	0.865231	-4.88379	-0.137041	-0.634392	-0.374729	0.71112	0.794991	-6.03273	1.53522	-0.634392	2.56161	0.0170518	0.149235	-3.11337
ENSGALG00000029617	COL17A1	-0.370093	-0.939446	-0.525098	0.604285	0.746148	-5.74003	-2.39321	-0.939446	-3.55225	0.00160109	0.0308315	-1.21109	-3.43154	-0.939446	-5.7174	6.61e-06	0.00133925	3.9255	-0.892111	-0.939446	-1.40558	0.172536	0.339272	-4.98082	-2.03431	-0.939446	-4.23482	0.00028558	0.0181865	0.335205	-2.87861	-0.939446	-3.42973	0.00216972	0.367513	-1.36607	-0.522018	-0.939446	-0.859796	0.398326	0.52858	-5.61319	0.358902	-0.939446	0.484243	0.63256	0.803223	-5.90307
ENSGALG00000004252		-0.510835	-2.6761	-0.972699	0.34031	0.526337	-5.37864	-3.13121	-2.6761	-3.55169	0.00160333	0.0308322	-1.1157	-1.12936	-2.6761	-1.88456	0.0715358	0.38609	-4.37017	-1.24704	-2.6761	-2.6351	0.0144369	0.0674967	-2.95745	-0.188015	-2.6761	-0.386086	0.702801	0.899109	-5.98311	-1.1114	-2.6761	-1.3364	0.19383	0.873515	-4.68574	-0.736202	-2.6761	-1.52843	0.13935	0.245261	-4.79265	2.9432	-2.6761	3.29145	0.00304844	0.0906125	-1.70719
ENSGALG00000004127		-1.45917	-0.436111	-2.4766	0.0206239	0.0933327	-3.28272	1.85718	-0.436111	3.5504	0.00160846	0.0308886	-1.27122	-0.585695	-0.436111	-1.18586	0.24717	0.682087	-5.66259	-0.428901	-0.436111	-0.896777	0.378659	0.558518	-5.62517	1.2853	-0.436111	2.94206	0.00707356	0.108181	-2.62952	-0.507944	-0.436111	-0.719971	0.478428	0.935288	-5.46571	1.03027	-0.436111	2.06863	0.0494069	0.114263	-4.08756	-0.571882	-0.436111	-1.19239	0.244652	0.484814	-5.59079
ENSGALG00000039730		-1.01402	-2.32821	-1.50992	0.14399	0.314652	-4.78915	-3.76448	-2.32821	-3.5493	0.00161287	0.030931	-1.10309	-1.78291	-2.32821	-2.62187	0.0148783	0.15883	-3.12182	-2.29473	-2.32821	-3.66841	0.00119789	0.0166601	-0.839159	-1.51307	-2.32821	-2.66554	0.0134682	0.151375	-3.06794	-1.66539	-2.32821	-1.75246	0.0923374	0.80557	-4.24954	-1.28071	-2.32821	-2.00686	0.0560413	0.125974	-4.06419	2.25141	-2.32821	2.02212	0.0543329	0.235409	-3.89697
ENSGALG00000016880	UBAC2	-0.70547	3.07563	-3.75445	0.0009652	0.0122288	-0.89369	0.95809	3.07563	3.54799	0.00161814	0.0309897	-1.39514	0.013817	3.07563	0.0626088	0.950591	0.990273	-6.66507	-0.100958	3.07563	-0.59089	0.560064	0.714484	-6.3613	0.105452	3.07563	0.586301	0.563094	0.836544	-6.56832	0.2262	3.07563	0.774496	0.446127	0.934044	-5.77839	0.604512	3.07563	3.73979	0.00100144	0.0067168	-1.00322	-0.852638	3.07563	-3.0543	0.00541406	0.107368	-2.37861
ENSGALG00000002038	DENND2C	-0.116803	-0.539441	-0.35221	0.727725	0.834011	-5.87932	-1.1591	-0.539441	-3.54184	0.0016431	0.0310084	-1.25775	-0.792716	-0.539441	-2.9224	0.00741018	0.103404	-2.72914	-0.315077	-0.539441	-1.05831	0.300346	0.484461	-5.43166	-0.379753	-0.539441	-1.64814	0.112226	0.438842	-5.15291	-0.980978	-0.539441	-2.54169	0.017833	0.577524	-3.10629	-0.198274	-0.539441	-0.733108	0.470524	0.597216	-5.82548	0.779344	-0.539441	2.3182	0.029187	0.181953	-3.7258
ENSGALG00000020523	TOPORS	0.143435	1.15562	0.396436	0.695252	0.81181	-6.01138	1.16855	1.15562	3.54674	0.00162321	0.0310084	-1.40183	0.179121	1.15562	0.634787	0.531514	0.876222	-6.42165	0.266688	1.15562	0.826209	0.416744	0.593934	-5.78625	0.230052	1.15562	0.978334	0.337573	0.700599	-6.19957	0.397237	1.15562	1.0665	0.296705	0.901038	-5.48821	0.123254	1.15562	0.446508	0.659194	0.753012	-6.20437	-0.938501	1.15562	-2.78516	0.0102216	0.127357	-2.97079
ENSGALG00000010156		-0.32613	-2.34133	-0.737077	0.46815	0.638977	-5.57706	-2.30214	-2.34133	-3.5452	0.00162942	0.0310084	-1.10024	-0.670518	-2.34133	-1.38337	0.179161	0.599174	-5.12995	-0.451806	-2.34133	-1.17547	0.251225	0.433125	-5.24214	-0.836469	-2.34133	-2.07165	0.0491015	0.295286	-4.14128	-1.95257	-2.34133	-2.53918	0.0179338	0.577524	-3.10019	-0.125677	-2.34133	-0.326388	0.746932	0.822	-5.86755	1.46567	-2.34133	2.17333	0.0397472	0.206056	-3.69406
ENSGALG00000034554		0.487828	0.00848305	0.846162	0.405738	0.583581	-5.57731	1.63228	0.00848305	3.54193	0.00164273	0.0310084	-1.37687	1.12163	0.00848305	2.44334	0.0222017	0.202908	-3.72892	0.124774	0.00848305	0.236733	0.814853	0.893106	-5.89882	0.0787265	0.00848305	0.212196	0.833729	0.952758	-6.48926	1.48471	0.00848305	2.57579	0.0165152	0.572744	-3.09402	-0.363054	0.00848305	-0.7812	0.442248	0.570771	-5.78023	-1.55355	0.00848305	-3.34459	0.0026761	0.0890182	-1.71518
ENSGALG00000002250	DTWD2	-0.631945	-0.262303	-1.4738	0.153406	0.32748	-4.95932	1.34878	-0.262303	3.54376	0.00163527	0.0310084	-1.33923	0.49765	-0.262303	1.3375	0.193476	0.617556	-5.52541	-0.361274	-0.262303	-0.979181	0.337163	0.520406	-5.57343	0.0821417	-0.262303	0.255159	0.800752	0.93905	-6.38318	0.552853	-0.262303	1.12142	0.273095	0.898061	-5.23286	0.270671	-0.262303	0.757365	0.456131	0.583964	-5.81849	-1.26664	-0.262303	-3.31068	0.0029082	0.0905314	-1.76409
ENSGALG00000036666	ZCCHC10	-0.444424	1.61401	-1.51219	0.143416	0.313985	-5.1343	1.09126	1.61401	3.54177	0.00164342	0.0310084	-1.41582	0.0566923	1.61401	0.21303	0.833085	0.966596	-6.59768	0.023109	1.61401	0.0899969	0.929029	0.959867	-6.27403	-0.173105	1.61401	-0.787875	0.438407	0.77063	-6.37038	0.36223	1.61401	1.03314	0.311737	0.904282	-5.51801	0.467533	1.61401	1.98846	0.0581645	0.129256	-4.54686	-1.26437	1.61401	-3.97625	0.000551216	0.0708349	-0.256826
ENSGALG00000012731	TBC1D7	-0.398883	2.58454	-1.56821	0.129794	0.295452	-5.229	1.15544	2.58454	3.54248	0.0016405	0.0310084	-1.40925	0.313105	2.58454	1.15793	0.258176	0.694039	-5.98644	0.515778	2.58454	2.25288	0.033584	0.115326	-4.105	0.0252438	2.58454	0.114721	0.909611	0.975657	-6.72574	0.895435	2.58454	2.51251	0.0190375	0.586026	-3.31497	0.914661	2.58454	4.47148	0.000156063	0.00180909	0.813919	-1.13019	2.58454	-3.35943	0.00258022	0.0890182	-1.69657
ENSGALG00000012592	RMI1	-0.563495	1.16585	-1.62691	0.116688	0.276233	-4.88508	1.16438	1.16585	3.54259	0.00164007	0.0310084	-1.41231	0.332512	1.16585	1.15681	0.258622	0.694707	-5.94084	0.22276	1.16585	0.755491	0.457233	0.62833	-5.92324	0.171133	1.16585	0.732473	0.470904	0.786861	-6.41351	0.0884101	1.16585	0.228593	0.821102	0.978877	-5.97127	0.786254	1.16585	2.87052	0.00837334	0.0313872	-2.7557	-0.993248	1.16585	-2.94948	0.00695024	0.113345	-2.61827
ENSGALG00000023793		-1.04851	-1.89027	-1.65592	0.110629	0.267392	-4.59163	-3.49767	-1.89027	-3.54515	0.00162963	0.0310084	-1.10906	-1.65891	-1.89027	-2.47596	0.0206536	0.196549	-3.3801	-1.27025	-1.89027	-2.25805	0.0332154	0.115023	-3.65804	-0.468086	-1.89027	-0.949836	0.35157	0.709407	-5.78295	-1.11379	-1.89027	-1.24835	0.223828	0.883706	-4.84221	-0.221741	-1.89027	-0.385617	0.703144	0.789094	-5.79719	3.02958	-1.89027	3.02013	0.00587507	0.108282	-2.19104
ENSGALG00000006882	ST8SIA2	0.988877	2.49849	3.24349	0.00342718	0.028234	-1.88657	-1.10595	2.49849	-3.54437	0.0016328	0.0310084	-1.42891	-0.115593	2.49849	-0.438008	0.665259	0.921203	-6.56946	0.202895	2.49849	0.692102	0.49545	0.662015	-5.9514	-0.477239	2.49849	-2.23484	0.0349006	0.245704	-4.42148	-0.453794	2.49849	-1.29905	0.206147	0.880636	-5.26716	-0.785982	2.49849	-3.58415	0.00147873	0.00889558	-1.28358	0.628715	2.49849	1.93817	0.0643342	0.256861	-4.6065
ENSGALG00000002445	KIAA0319L	1.02825	1.25682	3.58887	0.00146142	0.0159653	-1.03633	-0.890907	1.25682	-3.54589	0.00162664	0.0310084	-1.41217	-0.338231	1.25682	-1.57476	0.128275	0.520892	-5.43163	0.276778	1.25682	1.0162	0.319569	0.504567	-5.53849	-0.101876	1.25682	-0.586436	0.563004	0.836544	-6.54792	-0.510319	1.25682	-1.75059	0.0926654	0.80557	-4.60953	-0.751469	1.25682	-3.57569	0.00151027	0.00902949	-1.182	0.789031	1.25682	3.04132	0.00558492	0.108282	-2.4195
ENSGALG00000003164		-0.0330345	-1.9922	-0.0605662	0.952201	0.97484	-5.86384	-3.01927	-1.9922	-3.53986	0.00165123	0.031114	-1.11385	-1.48752	-1.9922	-2.80967	0.00965466	0.122987	-2.79476	-1.6893	-1.9922	-3.21999	0.00362897	0.0295325	-1.78437	-0.945902	-1.9922	-1.9855	0.0585134	0.322628	-4.34871	-0.974684	-1.9922	-1.38025	0.180107	0.865231	-4.78317	-1.65626	-1.9922	-3.27144	0.00320125	0.0155123	-1.68666	2.07337	-1.9922	2.34241	0.0276959	0.17885	-3.40652
ENSGALG00000030087	ACTL6B	-0.664831	0.41572	-0.623993	0.538461	0.697311	-5.67893	-3.2379	0.41572	-3.53845	0.00165702	0.0311395	-1.29957	-2.43973	0.41572	-3.69129	0.00113112	0.031694	-1.1103	0.278925	0.41572	0.314766	0.755633	0.856725	-5.91135	-2.03791	0.41572	-3.5223	0.00172491	0.0515197	-1.51691	-1.00637	0.41572	-1.19432	0.243908	0.888986	-5.3742	0.943756	0.41572	1.08837	0.287137	0.416342	-5.4472	1.19999	0.41572	1.23698	0.227946	0.469731	-5.40958
ENSGALG00000002993	CA10	-0.311544	0.640533	-0.630074	0.534541	0.695154	-5.72343	1.35891	0.640533	3.53857	0.00165654	0.0311395	-1.40151	1.63837	0.640533	4.82426	6.34e-05	0.00542321	1.69333	-0.417031	0.640533	-0.949929	0.351524	0.533481	-5.51861	0.187211	0.640533	0.635654	0.530958	0.819258	-6.37841	1.39509	0.640533	3.17888	0.00400992	0.443568	-1.91447	-0.105487	0.640533	-0.259969	0.797083	0.858812	-6.02279	-1.1717	0.640533	-3.01733	0.00591444	0.108282	-2.45973
ENSGALG00000003684		-0.475709	0.947956	-0.710849	0.483962	0.652002	-5.80475	2.1201	0.947956	3.53722	0.00166211	0.0311416	-1.4074	0.513174	0.947956	0.94083	0.356074	0.776658	-6.10023	-0.062581	0.947956	-0.109164	0.913971	0.952229	-6.11448	-0.226137	0.947956	-0.517641	0.609401	0.858638	-6.50042	1.15446	0.947956	1.66227	0.109338	0.820508	-4.71434	0.413128	0.947956	0.76203	0.453394	0.581363	-5.92111	-2.34624	0.947956	-3.80273	0.000854732	0.071421	-0.656084
ENSGALG00000020647	LDLRAD1	0.963729	-0.691204	1.14268	0.264334	0.452747	-5.29761	-4.6227	-0.691204	-3.53637	0.00166563	0.0311416	-1.1182	-0.931735	-0.691204	-1.49413	0.148046	0.554979	-5.40703	0.442975	-0.691204	0.569842	0.574029	0.725443	-5.7552	-0.25348	-0.691204	-0.497149	0.623564	0.864926	-6.4401	-0.594164	-0.691204	-0.721239	0.477662	0.935288	-5.65726	-0.520755	-0.691204	-0.759529	0.45486	0.582602	-5.78128	4.36922	-0.691204	3.31839	0.00285382	0.0905314	-1.58886
ENSGALG00000007416	CD3E	-0.731714	-3.07868	-1.41642	0.169375	0.347633	-4.9064	-3.06295	-3.07868	-3.53774	0.00165995	0.0311416	-1.14339	-1.86876	-3.07868	-2.68424	0.0129034	0.147185	-2.85806	-1.28173	-3.07868	-2.7374	0.0114176	0.0590472	-2.75845	-1.51681	-3.07868	-2.81592	0.00951506	0.127576	-2.64873	-1.84744	-3.07868	-1.95774	0.0618678	0.776834	-3.92492	-0.550021	-3.07868	-1.15292	0.260184	0.38753	-5.23334	1.54614	-3.07868	1.688	0.104238	0.31611	-4.33728
ENSGALG00000010147		-0.598603	1.83791	-2.01286	0.0553637	0.17501	-4.40579	1.17456	1.83791	3.53628	0.001666	0.0311416	-1.42665	0.0211834	1.83791	0.0760173	0.940029	0.988183	-6.64363	0.115169	1.83791	0.443689	0.661203	0.790627	-6.23854	0.180709	1.83791	0.789699	0.437361	0.769946	-6.39971	0.165614	1.83791	0.447671	0.658366	0.964733	-5.94967	0.713772	1.83791	2.98869	0.00633237	0.02564	-2.60676	-0.993849	1.83791	-2.91185	0.00759704	0.116047	-2.69704
ENSGALG00000012374	FRMD6	-0.0124349	-0.656948	-0.0259378	0.979519	0.989339	-5.99209	-1.93245	-0.656948	-3.53449	0.00167341	0.0311557	-1.22798	-2.21874	-0.656948	-4.71794	8.31e-05	0.00620692	1.543	-0.768031	-0.656948	-1.72026	0.0981292	0.233187	-4.62482	-1.23138	-0.656948	-3.26082	0.00328532	0.0735555	-1.95361	-1.73437	-0.656948	-2.71696	0.0119687	0.533386	-2.76041	-0.755596	-0.656948	-1.88736	0.0711433	0.149728	-4.47688	0.701072	-0.656948	1.20306	0.240574	0.480532	-5.31638
ENSGALG00000039574		-0.664648	-2.78852	-1.32004	0.199153	0.38329	-5.02015	-2.92187	-2.78852	-3.53475	0.00167234	0.0311557	-1.14399	-1.11335	-2.78852	-2.10537	0.0458017	0.304146	-4.06098	-2.06586	-2.78852	-4.39116	0.000191617	0.00784093	0.718673	-1.21375	-2.78852	-2.47137	0.0208649	0.189826	-3.35848	-1.67245	-2.78852	-2.1159	0.0448119	0.738871	-3.71901	-1.40121	-2.78852	-2.93436	0.00720357	0.0281096	-2.36622	1.70812	-2.78852	1.97475	0.0597926	0.247243	-3.95391
ENSGALG00000039817		-1.35837	-2.41871	-1.71211	0.0996431	0.251174	-4.51022	-4.54361	-2.41871	-3.53503	0.00167117	0.0311557	-1.13921	-3.20743	-2.41871	-3.87256	0.000716655	0.0232342	-0.393291	-1.24079	-2.41871	-1.75246	0.0923363	0.224556	-4.47347	-3.08184	-2.41871	-4.08909	0.000413899	0.0223474	0.106063	-2.48644	-2.41871	-2.2134	0.0365253	0.70566	-3.5857	0.117575	-2.41871	0.162878	0.871965	0.913703	-5.85171	1.46177	-2.41871	1.04058	0.308341	0.550047	-5.04005
ENSGALG00000044625		-0.421547	-2.43159	-0.720667	0.478008	0.647272	-5.57406	-3.42785	-2.43159	-3.53133	0.00168665	0.0312876	-1.15408	-0.930196	-2.43159	-1.40211	0.173559	0.591977	-5.06415	-1.38727	-2.43159	-2.56226	0.0170268	0.0741073	-3.08454	-0.192604	-2.43159	-0.388868	0.700769	0.898228	-6.06653	-0.152898	-2.43159	-0.18109	0.857803	0.984644	-5.45759	-0.965723	-2.43159	-1.75653	0.0916261	0.179393	-4.45531	3.23524	-2.43159	3.30059	0.00298096	0.0905314	-1.68243
ENSGALG00000014371	LGALS8	-0.442636	1.4626	-1.53308	0.138205	0.306787	-5.05819	1.0109	1.4626	3.53221	0.00168294	0.0312876	-1.43947	0.0517448	1.4626	0.211824	0.834015	0.966899	-6.61111	0.391178	1.4626	1.57418	0.128408	0.278607	-5.05966	0.215088	1.4626	1.0727	0.29397	0.663679	-6.12701	0.169038	1.4626	0.521271	0.606908	0.957944	-5.90313	0.833814	1.4626	3.69817	0.00111179	0.00722561	-0.926129	-0.795808	1.4626	-2.71095	0.0121355	0.134885	-3.12782
ENSGALG00000011164	CHN2	0.99735	0.806708	1.88368	0.0716596	0.205005	-4.3531	-1.56773	0.806708	-3.5312	0.00168719	0.0312876	-1.39719	-0.343187	0.806708	-0.951091	0.350946	0.774045	-6.16624	0.729768	0.806708	1.49753	0.147166	0.304843	-4.91732	-0.457319	0.806708	-1.52534	0.140118	0.485433	-5.53992	-0.102339	0.806708	-0.21321	0.832946	0.980141	-5.99857	-0.267582	0.806708	-0.675247	0.505909	0.62727	-5.962	1.11041	0.806708	2.41873	0.0234397	0.166491	-3.66293
ENSGALG00000017044	TRPC4	-1.10803	-2.47204	-2.5649	0.0169257	0.0815944	-3.08171	-2.33682	-2.47204	-3.53065	0.00168948	0.0312888	-1.13704	-0.62212	-2.47204	-1.35844	0.186833	0.610758	-5.17615	-1.68887	-2.47204	-4.21521	0.000300218	0.00951577	0.34185	-0.526131	-2.47204	-1.3338	0.194668	0.560124	-5.22549	-0.355631	-2.47204	-0.588855	0.561407	0.95204	-5.34974	-0.580841	-2.47204	-1.42471	0.166988	0.279202	-4.90466	1.81069	-2.47204	2.65813	0.0136982	0.140017	-2.85539
ENSGALG00000039979		-0.645902	-3.0731	-1.48394	0.150712	0.323601	-4.81927	-2.59425	-3.0731	-3.52914	0.00169586	0.0313656	-1.16441	-0.411559	-3.0731	-0.727402	0.473947	0.847779	-5.60706	-1.54328	-3.0731	-3.81381	0.000831196	0.0144628	-0.528043	-0.982354	-3.0731	-2.12416	0.0440496	0.277918	-3.93512	-0.0272804	-3.0731	-0.0372127	0.97062	0.996581	-5.34666	-0.897375	-3.0731	-2.18511	0.0387745	0.0956453	-3.76882	1.61189	-3.0731	2.0983	0.046476	0.219896	-3.76352
ENSGALG00000030812	CSNK1G1	0.327016	1.88115	0.899851	0.377053	0.560053	-5.72611	-1.17305	1.88115	-3.52621	0.00170824	0.031553	-1.47106	-0.586814	1.88115	-2.09376	0.0469146	0.30732	-4.6083	0.277951	1.88115	0.8411	0.408513	0.586671	-5.78776	-0.436308	1.88115	-1.90976	0.0680677	0.346275	-5.00341	-0.693978	1.88115	-1.85037	0.0764862	0.795833	-4.48999	-0.0490654	1.88115	-0.181241	0.857686	0.903493	-6.34355	0.736741	1.88115	2.13238	0.0433028	0.213466	-4.26693
ENSGALG00000006130	STMN3	0.605989	1.7463	0.563069	0.57856	0.728611	-5.80142	-3.12419	1.7463	-3.52504	0.00171321	0.0315617	-1.42293	-2.19391	1.7463	-3.13948	0.00441092	0.0728476	-2.44165	1.76841	1.7463	1.88587	0.0713517	0.188681	-4.38899	-2.02215	1.7463	-3.43233	0.00215583	0.058165	-1.79965	-0.957565	1.7463	-1.03476	0.310997	0.903896	-5.55278	1.16242	1.7463	1.55339	0.133291	0.236852	-5.10396	1.10204	1.7463	1.18304	0.248266	0.488648	-5.60493
ENSGALG00000043025	EPS8L2	-0.664737	-2.07429	-1.33739	0.193511	0.376904	-5.00197	-2.81617	-2.07429	-3.52528	0.0017122	0.0315617	-1.15727	-1.49829	-2.07429	-2.98425	0.00639958	0.0944662	-2.37573	-1.3511	-2.07429	-2.99431	0.00624812	0.0413147	-2.24809	0.1701	-2.07429	0.40658	0.687884	0.892037	-6.06745	-0.451769	-2.07429	-0.765469	0.451382	0.934849	-5.37644	-0.686362	-2.07429	-1.49285	0.14838	0.256617	-4.83379	2.98627	-2.07429	3.73091	0.00102404	0.0730291	-0.825305
ENSGALG00000040432		-0.840246	-2.19931	-2.08127	0.0481393	0.160403	-3.93708	-2.05931	-2.19931	-3.52403	0.00171753	0.0315998	-1.14545	-0.444314	-2.19931	-1.14443	0.263619	0.699034	-5.50778	-1.32035	-2.19931	-3.55281	0.00159885	0.0190672	-1.08473	0.58123	-2.19931	1.80169	0.084046	0.377065	-4.67917	0.238012	-2.19931	0.503606	0.619085	0.958941	-5.53507	-0.480104	-2.19931	-1.27175	0.215528	0.338091	-5.09234	2.64054	-2.19931	4.56375	0.000123275	0.0576847	0.965364
ENSGALG00000008007	ITGA11	0.180265	-0.982124	0.305611	0.76251	0.856741	-5.87006	-2.66756	-0.982124	-3.51971	0.00173606	0.0316644	-1.18227	-3.11706	-0.982124	-5.07037	3.38e-05	0.00368187	2.39259	-0.741783	-0.982124	-1.33933	0.192888	0.364643	-5.06582	-1.27651	-0.982124	-2.76178	0.0107915	0.13442	-2.99077	-2.0721	-0.982124	-2.75464	0.0109713	0.520322	-2.68488	-0.922047	-0.982124	-1.85663	0.0755589	0.156317	-4.45603	1.39105	-0.982124	1.73966	0.0946038	0.304579	-4.47433
ENSGALG00000003923	COL6A3	0.404433	-0.373698	0.818504	0.421043	0.597837	-5.69108	-1.90932	-0.373698	-3.52069	0.00173186	0.0316644	-1.29214	-2.10803	-0.373698	-4.28559	0.000250894	0.0119391	0.50105	-1.08217	-0.373698	-2.22335	0.0357634	0.119336	-3.77963	-0.860068	-0.373698	-2.40464	0.0241774	0.202871	-3.86493	-1.09498	-0.373698	-1.80174	0.0840382	0.797061	-4.36192	-1.48661	-0.373698	-3.5711	0.00152765	0.00908302	-1.10139	1.04925	-0.373698	1.85297	0.0761005	0.27712	-4.50073
ENSGALG00000030008	HHEX	-0.457224	-0.865261	-1.07797	0.291659	0.479877	-5.34729	-1.63281	-0.865261	-3.52008	0.00173445	0.0316644	-1.23089	-0.353083	-0.865261	-1.01998	0.31781	0.747294	-5.86283	-0.557784	-0.865261	-1.48803	0.149638	0.308143	-4.9084	-0.702322	-0.865261	-2.24345	0.0342664	0.244055	-4.04907	-0.795438	-0.865261	-1.59582	0.123485	0.830719	-4.59792	-0.10056	-0.865261	-0.282639	0.779853	0.846942	-5.97541	0.930489	-0.865261	1.92415	0.0661527	0.260637	-4.29397
ENSGALG00000000242	EBF2	-0.736912	-1.04346	-1.11285	0.276689	0.465558	-5.24752	-2.66469	-1.04346	-3.52255	0.00172383	0.0316644	-1.18035	-1.1748	-1.04346	-2.47673	0.0206182	0.196549	-3.66281	-0.679693	-1.04346	-1.1814	0.248906	0.430631	-5.2248	-0.808263	-1.04346	-1.88683	0.0712164	0.352373	-4.72426	-0.966366	-1.04346	-1.47712	0.152519	0.851993	-4.81813	0.0572192	-1.04346	0.0973648	0.923237	0.94955	-5.88396	1.85643	-1.04346	2.37358	0.0258788	0.172829	-3.45308
ENSGALG00000029819	SCG2	-0.68179	-1.50829	-1.15919	0.257669	0.446566	-5.20544	-2.77162	-1.50829	-3.52083	0.00173126	0.0316644	-1.15416	-1.40131	-1.50829	-2.81397	0.00955826	0.122265	-2.84833	-0.134311	-1.50829	-0.271489	0.788314	0.877864	-5.87574	-1.52094	-1.50829	-3.11168	0.00471686	0.088746	-2.14206	-0.917911	-1.50829	-1.3941	0.175937	0.863924	-4.8361	0.547479	-1.50829	1.08833	0.287151	0.416342	-5.36954	1.25068	-1.50829	1.49574	0.147628	0.376961	-4.71002
ENSGALG00000005774		-0.718325	2.6492	-1.60766	0.120859	0.282864	-5.03143	-1.66428	2.6492	-3.51957	0.00173666	0.0316644	-1.48839	-1.73291	2.6492	-4.33365	0.000221929	0.0110476	0.417323	0.797482	2.6492	2.09935	0.0463756	0.141938	-4.30188	-1.45831	2.6492	-4.48298	0.000151545	0.0129719	0.732412	-0.698648	2.6492	-1.31482	0.200873	0.878882	-5.24617	1.51581	2.6492	4.29323	0.000246047	0.00247068	0.456352	0.205972	2.6492	0.418262	0.679438	0.831243	-6.27998
ENSGALG00000002415	SAP30BP	-0.439726	2.10688	-2.4053	0.0241422	0.103483	-3.76105	0.783322	2.10688	3.51812	0.00174293	0.0316644	-1.47591	0.104047	2.10688	0.554616	0.584239	0.897903	-6.49468	-0.126892	2.10688	-0.76863	0.449537	0.622117	-6.10171	0.14666	2.10688	0.945633	0.353667	0.710574	-6.26315	0.0579098	2.10688	0.2317	0.818716	0.978682	-6.02257	0.312834	2.10688	2.10058	0.0462577	0.10879	-4.46966	-0.636662	2.10688	-2.78085	0.0103244	0.127658	-2.98271
ENSGALG00000032607		1.02237	1.15743	2.70206	0.0123863	0.0662899	-2.91227	-1.12373	1.15743	-3.51797	0.00174359	0.0316644	-1.46755	-0.160727	1.15743	-0.598954	0.55476	0.886894	-6.46002	-0.155158	1.15743	-0.422817	0.676156	0.801679	-5.88011	0.178087	1.15743	0.818435	0.421082	0.76106	-6.38471	-0.271967	1.15743	-0.752473	0.459012	0.934923	-5.75544	-1.17753	1.15743	-4.04566	0.000462196	0.0038415	-0.035236	1.30181	1.15743	3.96175	0.000571859	0.0709319	-0.290038
ENSGALG00000001812	ATCAY	1.26631	-0.105222	3.10056	0.00484493	0.0356067	-2.05751	-1.28932	-0.105222	-3.51861	0.00174081	0.0316644	-1.36507	-0.624858	-0.105222	-2.15701	0.0411317	0.284858	-4.38879	-0.141572	-0.105222	-0.357572	0.723759	0.835483	-5.82505	-0.569646	-0.105222	-2.21468	0.036427	0.24917	-4.27467	0.0854568	-0.105222	0.227694	0.821794	0.979	-5.9595	-1.40788	-0.105222	-4.14093	0.000362753	0.00325805	0.223118	0.71967	-0.105222	1.89346	0.070294	0.267908	-4.53169
ENSGALG00000008896		-1.89306	-2.49903	-3.60079	0.00141858	0.0157051	-0.982087	-3.1116	-2.49903	-3.51926	0.001738	0.0316644	-1.18113	-1.53496	-2.49903	-2.74654	0.011179	0.134508	-2.84361	-0.954703	-2.49903	-2.12718	0.0437744	0.136476	-3.90818	-1.44612	-2.49903	-2.62587	0.0147434	0.158246	-3.02521	-0.913109	-2.49903	-1.26247	0.218791	0.882801	-4.84354	0.938353	-2.49903	2.03646	0.0527698	0.120198	-4.06644	1.66548	-2.49903	1.77972	0.0876635	0.293192	-4.21644
ENSGALG00000001405	IRF6	-0.499659	-1.32867	-0.930784	0.361144	0.544796	-5.51753	-2.50762	-1.32867	-3.51683	0.00174851	0.0317126	-1.18388	-2.75548	-1.32867	-4.64386	0.000100448	0.00701538	1.39047	-0.448041	-1.32867	-0.951086	0.350948	0.533068	-5.54278	-0.867716	-1.32867	-2.05348	0.0509662	0.300362	-4.37215	-2.29964	-1.32867	-2.84162	0.00896043	0.520322	-2.53205	0.0516179	-1.32867	0.115441	0.909046	0.940756	-6.05148	1.6399	-1.32867	2.219	0.036095	0.197772	-3.70851
ENSGALG00000007886	PAMR1	-1.33557	-1.4834	-2.26999	0.032378	0.125559	-3.65389	-2.98797	-1.4834	-3.51436	0.00175929	0.0318669	-1.16701	-1.57766	-1.4834	-2.56778	0.016816	0.17294	-3.25289	-1.0676	-1.4834	-2.14319	0.0423372	0.133599	-3.92755	-1.43091	-1.4834	-2.83228	0.0091582	0.125427	-2.75766	-0.90241	-1.4834	-1.17375	0.2519	0.8905	-5.01232	0.267967	-1.4834	0.51568	0.61075	0.714654	-5.82862	1.55706	-1.4834	1.73634	0.0951991	0.305145	-4.38485
ENSGALG00000045617	BAALC	0.235221	-1.12419	0.357784	0.723602	0.831168	-5.82222	2.13239	-1.12419	3.51384	0.00176157	0.0318671	-1.32634	0.97815	-1.12419	1.46678	0.155292	0.56545	-5.13411	-0.646681	-1.12419	-1.06827	0.295923	0.480028	-5.34905	0.778658	-1.12419	1.40353	0.173141	0.531407	-5.26716	1.55446	-1.12419	1.95286	0.0624756	0.781669	-4.06285	-0.881902	-1.12419	-1.55879	0.132007	0.235227	-4.85411	-1.35373	-1.12419	-2.34083	0.0277909	0.178925	-3.74245
ENSGALG00000021567	EPHA8	-0.540659	-0.688789	-1.10454	0.280202	0.468773	-5.25779	-1.48997	-0.688789	-3.51288	0.00176579	0.0319024	-1.32707	0.125307	-0.688789	0.348162	0.730724	0.93959	-6.34398	-0.920428	-0.688789	-2.12663	0.0438238	0.136552	-3.88814	0.930734	-0.688789	3.5754	0.00151137	0.0474892	-1.37338	0.941561	-0.688789	2.10699	0.0456478	0.741618	-3.93328	-0.379769	-0.688789	-0.863575	0.396286	0.526955	-5.52675	2.4207	-0.688789	5.75429	6.03e-06	0.0250001	3.97573
ENSGALG00000041266	CNN1	-0.743498	-2.43297	-1.34454	0.191222	0.374598	-4.99162	-3.23862	-2.43297	-3.51214	0.00176903	0.0319199	-1.19483	-1.62673	-2.43297	-2.74701	0.0111667	0.134508	-2.83552	-1.95882	-2.43297	-3.79499	0.000871574	0.0146394	-0.569304	-0.311855	-2.43297	-0.621892	0.539819	0.823962	-5.88671	-0.667647	-2.43297	-0.905838	0.373938	0.921236	-5.18281	-1.21533	-2.43297	-2.31895	0.0291397	0.0778134	-3.53354	2.92676	-2.43297	3.11598	0.00466831	0.101285	-2.0336
ENSGALG00000005419	ERC2	-0.6867	-3.19103	-1.67849	0.106099	0.260753	-4.55672	-2.4487	-3.19103	-3.5103	0.00177711	0.0319936	-1.20584	-0.895266	-3.19103	-1.64969	0.111907	0.488593	-4.6135	-1.43353	-3.19103	-3.78284	0.000898653	0.014772	-0.593696	-1.01552	-3.19103	-2.19873	0.0376768	0.253429	-3.77052	-0.441148	-3.19103	-0.635343	0.531158	0.948801	-5.18022	-0.746828	-3.19103	-1.94109	0.0639606	0.138497	-4.17293	1.43318	-3.19103	1.95582	0.0621065	0.251835	-3.96844
ENSGALG00000014258		1.18533	2.30283	2.42092	0.0233271	0.101044	-3.61403	-1.76243	2.30283	-3.51017	0.00177768	0.0319936	-1.51057	-1.24186	2.30283	-2.93127	0.00725634	0.101661	-2.91221	0.800525	2.30283	1.71203	0.0996585	0.235756	-4.81901	-0.98971	2.30283	-2.87602	0.00826585	0.118163	-3.10342	-1.11202	2.30283	-1.97149	0.0601861	0.769511	-4.29766	-0.384801	2.30283	-1.14173	0.264719	0.392121	-5.90281	0.772724	2.30283	1.48029	0.151677	0.381399	-5.31037
ENSGALG00000001988	TXNRD2	-0.00854905	-0.0975267	-0.0259256	0.979529	0.989339	-5.90833	-1.00505	-0.0975267	-3.50884	0.0017836	0.0320527	-1.39164	0.409324	-0.0975267	1.66163	0.109468	0.483547	-5.15209	-0.32326	-0.0975267	-1.08205	0.289877	0.473393	-5.37203	-0.110662	-0.0975267	-0.555866	0.583397	0.848121	-6.40787	0.263956	-0.0975267	0.789731	0.437343	0.932299	-5.57388	-0.314711	-0.0975267	-1.16285	0.25621	0.383613	-5.404	0.894387	-0.0975267	3.06473	0.00528044	0.106719	-2.2752
ENSGALG00000006703	GTPBP4	0.0499352	3.72101	0.287222	0.776383	0.865745	-6.56029	0.963177	3.72101	3.50398	0.00180525	0.0320527	-1.48697	0.374994	3.72101	1.68106	0.105593	0.474036	-5.29014	0.491191	3.72101	2.99018	0.00630982	0.0416247	-2.70361	0.549356	3.72101	3.0429	0.00556391	0.0951354	-2.72435	0.513324	3.72101	1.74269	0.0940623	0.805585	-4.65783	0.441256	3.72101	2.9391	0.00712316	0.0278817	-2.9213	-0.413821	3.72101	-1.44879	0.160209	0.391688	-5.3063
ENSGALG00000002542	GUSB	0.0594889	3.12002	0.293026	0.771996	0.863156	-6.40002	0.963105	3.12002	3.50484	0.00180137	0.0320527	-1.47999	0.238172	3.12002	1.08144	0.290144	0.724611	-6.07858	-0.217646	3.12002	-1.13792	0.266278	0.449226	-5.78295	0.158538	3.12002	0.888358	0.383079	0.733739	-6.34693	0.314329	3.12002	1.08069	0.290468	0.901038	-5.50709	-0.277135	3.12002	-1.6901	0.103831	0.19737	-5.22841	-0.804567	3.12002	-2.82224	0.00937558	0.124753	-2.86137
ENSGALG00000037576	VSX1	-0.315956	3.288	-0.645975	0.524364	0.686663	-6.21892	-2.17439	3.288	-3.50691	0.00179213	0.0320527	-1.51177	-1.40886	3.288	-2.59571	0.0157877	0.166078	-3.59131	0.821431	3.288	1.85602	0.075649	0.19624	-4.81402	-1.13958	3.288	-2.66752	0.0134072	0.151051	-3.53978	-1.33098	3.288	-1.87957	0.0722397	0.792724	-4.4287	1.13739	3.288	2.91177	0.00759858	0.029249	-2.89797	1.03481	3.288	1.60801	0.120782	0.33965	-5.12302
ENSGALG00000036358	LMO3	0.353915	-1.27454	0.88966	0.382393	0.56464	-5.51375	1.32134	-1.27454	3.5039	0.00180557	0.0320527	-1.33691	1.03295	-1.27454	2.52082	0.0186873	0.184566	-3.35737	-0.649803	-1.27454	-1.74792	0.0931352	0.225575	-4.49974	0.243674	-1.27454	0.707486	0.486012	0.794583	-5.94579	0.76651	-1.27454	1.38626	0.178288	0.863924	-4.74711	-1.00372	-1.27454	-2.90589	0.00770456	0.029528	-2.47927	-1.07766	-1.27454	-2.86254	0.00853165	0.120977	-2.65426
ENSGALG00000008621	NRP2	0.611013	0.689542	1.17438	0.251653	0.440322	-5.39512	-1.6253	0.689542	-3.50573	0.0017974	0.0320527	-1.48803	-1.67107	0.689542	-4.10873	0.00039373	0.0161919	-0.0805494	-0.873645	0.689542	-1.69675	0.102549	0.240332	-4.66366	-1.49327	0.689542	-4.52544	0.000135959	0.0120797	0.892016	-1.21347	0.689542	-2.21508	0.0363957	0.70566	-3.81187	-1.48466	0.689542	-3.45325	0.00204713	0.011323	-1.39547	0.132031	0.689542	0.26889	0.79029	0.898452	-6.27181
ENSGALG00000041808	ANO1	-0.763619	-2.49681	-1.27794	0.213374	0.397841	-5.06845	-3.20949	-2.49681	-3.50379	0.00180608	0.0320527	-1.19365	-1.58647	-2.49681	-2.67137	0.0132898	0.149608	-3.03129	-1.52112	-2.49681	-2.73906	0.0113738	0.0589605	-2.74645	-2.04314	-2.49681	-3.57863	0.00149922	0.0474892	-1.04856	-0.937343	-2.49681	-1.23788	0.227619	0.884612	-4.91819	-0.757497	-2.49681	-1.34352	0.191548	0.309288	-5.002	1.16635	-2.49681	1.18224	0.24858	0.488857	-4.95517
ENSGALG00000039536	C8orf22	-1.05165	-3.04805	-1.66037	0.109722	0.265978	-4.5858	-3.72388	-3.04805	-3.50562	0.0017979	0.0320527	-1.2084	-1.91243	-3.04805	-2.25453	0.0334662	0.251373	-3.6524	-1.73155	-3.04805	-2.98088	0.00645101	0.0421322	-2.27349	-1.75671	-3.04805	-2.61753	0.0150256	0.159562	-3.03542	-1.97515	-3.04805	-1.70731	0.100544	0.811619	-4.22932	-0.6799	-3.04805	-1.14572	0.263098	0.390626	-5.23117	1.96717	-3.04805	1.73596	0.0952681	0.305145	-4.27214
ENSGALG00000004885		-0.823529	1.54221	-2.30554	0.0299957	0.119117	-3.7741	1.22718	1.54221	3.50631	0.00179484	0.0320527	-1.49382	0.672749	1.54221	2.26792	0.0325214	0.247848	-4.24912	-0.0543717	1.54221	-0.180878	0.857967	0.919463	-6.22544	0.679646	1.54221	2.72094	0.0118595	0.141809	-3.37263	0.455765	1.54221	1.16051	0.257145	0.89143	-5.39333	0.769158	1.54221	2.64983	0.0139603	0.0455359	-3.21749	-0.547531	1.54221	-1.54498	0.135309	0.359543	-5.2123
ENSGALG00000006840		0.883383	1.01522	2.46064	0.0213674	0.0954665	-3.37904	-1.0504	1.01522	-3.50537	0.00179902	0.0320527	-1.49972	-0.454807	1.01522	-1.77772	0.0880002	0.430848	-5.1114	-0.268313	1.01522	-0.772663	0.447191	0.6202	-5.67514	-0.551651	1.01522	-2.63523	0.0144327	0.156453	-3.57655	-0.532342	1.01522	-1.52926	0.139146	0.844547	-4.91816	-1.1517	1.01522	-4.13641	0.000366958	0.00328012	0.183739	0.498745	1.01522	1.60213	0.122079	0.341557	-5.11171
ENSGALG00000006861	COQ7	-0.767339	2.31078	-2.54551	0.0176807	0.0839653	-3.49496	1.32161	2.31078	3.50394	0.0018054	0.0320527	-1.50079	0.116338	2.31078	0.36877	0.7155	0.934604	-6.5776	0.339489	2.31078	1.29	0.209222	0.384697	-5.62864	-0.0398893	2.31078	-0.150994	0.88123	0.965782	-6.68509	0.75533	2.31078	1.82154	0.0808889	0.795833	-4.53105	1.10683	2.31078	4.44468	0.000167127	0.00189204	0.777397	-1.3615	2.31078	-3.50696	0.00179193	0.084448	-1.3595
ENSGALG00000006246		-0.604665	0.752316	-1.55273	0.133448	0.300456	-4.95558	-1.34772	0.752316	-3.50259	0.00181146	0.0321077	-1.44822	0.345533	0.752316	1.10758	0.278912	0.714743	-5.98862	-0.457639	0.752316	-1.35075	0.189252	0.359648	-5.27114	-0.0662899	0.752316	-0.255469	0.800516	0.93905	-6.62302	0.336136	0.752316	0.811371	0.425049	0.929612	-5.68532	0.147026	0.752316	0.456141	0.652349	0.74781	-6.12237	1.28143	0.752316	3.25139	0.00336174	0.0918014	-1.89746
ENSGALG00000016058	ERG	0.0309815	0.367262	0.0640581	0.949449	0.973683	-6.05595	-1.61099	0.367262	-3.49783	0.00183299	0.0321751	-1.4621	-1.4617	0.367262	-3.26382	0.00326137	0.0605596	-1.97075	-0.427802	0.367262	-0.960881	0.3461	0.528793	-5.61318	-1.57052	0.367262	-4.63449	0.000102884	0.0102432	1.22109	-1.39454	0.367262	-2.25875	0.0331657	0.689199	-3.62776	-0.458784	0.367262	-1.18145	0.248886	0.375483	-5.54512	0.0404735	0.367262	0.0816313	0.93561	0.972198	-6.22829
ENSGALG00000019756	MLANA	-0.259892	5.03892	-0.85721	0.399725	0.57813	-6.3152	2.2244	5.03892	3.50095	0.00181887	0.0321751	-1.36462	2.23789	5.03892	4.84238	6.05e-05	0.00530757	1.73548	0.486583	5.03892	1.67184	0.107418	0.24777	-5.29312	0.772741	5.03892	2.11109	0.0452614	0.281266	-4.58301	2.05382	5.03892	3.37992	0.00245335	0.369781	-1.47603	0.746476	5.03892	2.66552	0.0134688	0.0443454	-3.52805	-1.45166	5.03892	-2.19664	0.0378436	0.201766	-3.95499
ENSGALG00000037497	CABP2	0.336737	1.2786	0.820817	0.41975	0.596522	-5.93735	-1.7136	1.2786	-3.49889	0.00182819	0.0321751	-1.45742	-0.0350715	1.2786	-0.0918888	0.927542	0.985009	-6.63544	0.0816017	1.2786	0.213675	0.832588	0.904144	-6.23867	0.243673	1.2786	0.769146	0.449237	0.775788	-6.39846	-0.424933	1.2786	-0.817336	0.421698	0.929612	-5.69419	-0.255136	1.2786	-0.815909	0.422498	0.552031	-6.15624	1.95727	1.2786	3.91377	0.000645731	0.0709722	-0.370418
ENSGALG00000002692		-0.314256	-0.76791	-0.851185	0.402997	0.581247	-5.57075	-1.32391	-0.76791	-3.49926	0.0018265	0.0321751	-1.32122	0.155481	-0.76791	0.459178	0.650197	0.916997	-6.18259	-0.473595	-0.76791	-1.43843	0.163098	0.326848	-4.98467	-0.0360683	-0.76791	-0.144662	0.886174	0.968027	-6.45157	0.404245	-0.76791	0.943436	0.354767	0.914431	-5.34301	-0.15934	-0.76791	-0.521444	0.606789	0.710931	-5.91684	1.28785	-0.76791	3.36966	0.00251615	0.0890182	-1.53016
ENSGALG00000022718		0.432529	-1.59218	1.05453	0.302039	0.489272	-5.35021	-1.97823	-1.59218	-3.5	0.00182317	0.0321751	-1.2015	-0.516681	-1.59218	-1.29103	0.20887	0.637679	-5.37951	-0.599745	-1.59218	-1.56851	0.129725	0.280296	-4.7424	-0.482241	-1.59218	-1.37148	0.182787	0.544559	-5.28245	-0.509345	-1.59218	-0.93741	0.357795	0.914778	-5.20582	-1.03227	-1.59218	-2.85464	0.00869121	0.0322174	-2.56983	1.49599	-1.59218	2.58051	0.0163399	0.147416	-3.02461
ENSGALG00000023303	SIX2	-0.878459	0.56686	-1.16795	0.254188	0.443257	-5.72844	-6.35323	0.56686	-3.4972	0.00183589	0.0321751	-1.20691	-5.43544	0.56686	-4.4461	0.000166519	0.00920314	0.911733	-0.650048	0.56686	-0.975719	0.338841	0.522137	-5.96522	-3.586	0.56686	-4.33448	0.000221457	0.0158485	0.537339	-4.07925	0.56686	-2.81656	0.00950086	0.520322	-2.58132	0.22841	0.56686	0.353591	0.726703	0.806821	-6.4404	2.76722	0.56686	1.44872	0.160231	0.391688	-4.78459
ENSGALG00000043087	MTF2	0.238614	3.30434	1.22913	0.230822	0.417079	-5.76597	0.991871	3.30434	3.49758	0.00183413	0.0321751	-1.49259	0.114405	3.30434	0.505301	0.617911	0.908591	-6.53111	0.538248	3.30434	2.95055	0.0069326	0.0437892	-2.722	0.0783729	3.30434	0.428245	0.672254	0.885485	-6.65201	0.446506	3.30434	1.48736	0.149814	0.851993	-5.02191	0.299634	3.30434	1.90133	0.0692108	0.146764	-4.94689	-0.913498	3.30434	-3.10608	0.00478095	0.102583	-2.2426
ENSGALG00000036322	MED12	-0.396641	2.79938	-1.78377	0.0869871	0.231712	-4.9582	-1.0276	2.79938	-3.49767	0.00183372	0.0321751	-1.53892	-0.188481	2.79938	-0.757806	0.455872	0.838409	-6.37565	0.0348862	2.79938	0.171395	0.865336	0.923981	-6.46817	0.0356258	2.79938	0.176615	0.861278	0.960109	-6.73173	-0.866111	2.79938	-2.62684	0.0147109	0.563931	-3.09432	0.431527	2.79938	2.33682	0.0280341	0.0757686	-4.09949	1.06322	2.79938	3.47748	0.00192788	0.0853695	-1.44042
ENSGALG00000001604		0.85424	2.23611	3.53499	0.00167134	0.0175354	-1.22416	0.882372	2.23611	3.49918	0.00182689	0.0321751	-1.5163	0.406923	2.23611	1.93247	0.0650682	0.367281	-4.87775	0.652069	2.23611	2.86525	0.00847756	0.0494016	-2.69145	0.441035	2.23611	2.58386	0.0162168	0.167145	-3.71398	0.47814	2.23611	1.71724	0.0986876	0.811619	-4.69223	-0.202171	2.23611	-1.18467	0.247632	0.374153	-5.82092	-0.441337	2.23611	-1.69744	0.102418	0.314113	-4.9786
ENSGALG00000003472	VWC2L	-1.03853	-1.2222	-2.31863	0.02916	0.117191	-3.57674	-1.79774	-1.2222	-3.49523	0.00184484	0.0322917	-1.27016	-0.758701	-1.2222	-1.88548	0.071406	0.385537	-4.62758	-1.65624	-1.2222	-4.13167	0.000371411	0.010337	0.196545	-1.00021	-1.2222	-2.83817	0.00903291	0.123953	-2.81572	-0.34763	-1.2222	-0.66379	0.513089	0.944457	-5.52769	-0.617711	-1.2222	-1.50781	0.144527	0.25169	-4.88967	0.797527	-1.2222	1.46754	0.155086	0.385532	-4.91906
ENSGALG00000017086		-0.863857	-1.90387	-1.54089	0.136297	0.304528	-4.74615	-2.81004	-1.90387	-3.49449	0.00184827	0.0323114	-1.20793	-0.639122	-1.90387	-1.32402	0.197847	0.624129	-5.40019	-1.77193	-1.90387	-3.39724	0.00235085	0.023306	-1.41383	-1.46764	-1.90387	-2.96002	0.00677875	0.105375	-2.4294	-0.0230139	-1.90387	-0.037897	0.97008	0.996581	-5.71954	-0.908072	-1.90387	-1.71243	0.0995823	0.191498	-4.51579	1.3424	-1.90387	1.57484	0.128256	0.350373	-4.56194
ENSGALG00000001111		-0.839656	-2.91577	-1.87285	0.0731993	0.207506	-4.26947	-2.53867	-2.91577	-3.4938	0.00185142	0.0323261	-1.22491	-1.03107	-2.91577	-1.95305	0.0624511	0.358417	-4.23656	-1.79437	-2.91577	-4.29444	0.00024529	0.00898994	0.510307	-0.924118	-2.91577	-2.09347	0.0469426	0.287639	-4.03777	-0.848099	-2.91577	-1.18054	0.249242	0.889775	-4.82912	-0.954711	-2.91577	-2.25119	0.0337056	0.0864059	-3.65338	1.61455	-2.91577	2.1346	0.043103	0.21328	-3.71912
ENSGALG00000030561		-0.787092	-0.790881	-1.05519	0.301741	0.489126	-5.30129	-2.41283	-0.790881	-3.49314	0.00185448	0.0323393	-1.3328	-1.63484	-0.790881	-3.35111	0.00263356	0.0528897	-1.83509	-0.550357	-0.790881	-0.836252	0.411181	0.589417	-5.52821	-1.40204	-0.790881	-3.1675	0.00412194	0.0835495	-2.23265	-1.2724	-0.790881	-1.94239	0.063795	0.784886	-4.2256	0.236735	-0.790881	0.353689	0.726629	0.806804	-5.81536	1.01079	-0.790881	1.38103	0.17987	0.416008	-5.12822
ENSGALG00000015297	FOXO3	-0.299358	0.0179468	-1.12199	0.272857	0.461434	-5.37312	-0.811281	0.0179468	-3.49111	0.00186381	0.0324617	-1.47509	-0.186835	0.0179468	-0.9486	0.352186	0.774782	-6.10592	-1.00214	0.0179468	-4.0799	0.000423687	0.0108946	0.0851664	-0.271266	0.0179468	-1.63724	0.114498	0.442426	-5.30331	-0.255968	0.0179468	-0.954312	0.349346	0.914231	-5.5048	-0.702784	0.0179468	-3.07442	0.00515909	0.0219199	-2.17116	0.540015	0.0179468	2.25987	0.0330867	0.191772	-3.95182
ENSGALG00000005932	MYT1	0.0488256	0.309698	0.0447207	0.964696	0.981761	-5.8748	-4.056	0.309698	-3.48973	0.0018702	0.0325327	-1.30332	-1.57682	0.309698	-2.36968	0.0260999	0.221678	-4.06385	-0.116514	0.309698	-0.119831	0.905605	0.948298	-5.9007	-1.39084	0.309698	-2.38075	0.0254762	0.208582	-4.04497	-0.78234	0.309698	-0.892921	0.380679	0.923704	-5.6681	-0.165339	0.309698	-0.180153	0.85853	0.904004	-5.9789	2.66516	0.309698	2.22594	0.035567	0.196416	-3.79504
ENSGALG00000043175		-3.59188	-0.889881	-4.06969	0.000434822	0.00736313	0.0602892	-2.99419	-0.889881	-3.48728	0.0018816	0.0326904	-1.39753	-2.91249	-0.889881	-3.80934	0.000840626	0.0259262	-0.668653	-2.57813	-0.889881	-3.80846	0.000842496	0.0145344	-0.554635	-3.94003	-0.889881	-5.32958	1.75e-05	0.00300064	3.00864	-2.25639	-0.889881	-2.26704	0.0325826	0.683474	-3.61673	1.01375	-0.889881	1.17944	0.249671	0.376262	-5.27581	-0.945848	-0.889881	-0.908694	0.372458	0.607478	-5.59087
ENSGALG00000008582	ADAM23	0.00650576	-0.599217	0.020266	0.983997	0.991626	-5.86852	-0.957151	-0.599217	-3.4843	0.00189559	0.0326908	-1.43066	-0.149733	-0.599217	-0.649015	0.522431	0.870801	-6.26363	-0.625323	-0.599217	-2.13976	0.042642	0.134127	-3.87787	-0.621948	-0.599217	-3.06632	0.00526024	0.0928846	-2.45403	-0.262378	-0.599217	-0.825177	0.417318	0.928585	-5.5297	-0.631829	-0.599217	-2.26404	0.0327929	0.0847628	-3.70949	0.335203	-0.599217	1.171	0.252982	0.493449	-5.5072
ENSGALG00000008569	CHP1	-0.184613	2.9879	-0.832574	0.413213	0.590501	-6.13315	1.08526	2.9879	3.48611	0.00188709	0.0326908	-1.52494	0.357697	2.9879	1.4311	0.165168	0.579789	-5.65664	0.356996	2.9879	1.74701	0.0932969	0.225733	-5.0208	0.073038	2.9879	0.361483	0.72087	0.908724	-6.68083	0.425361	2.9879	1.28882	0.209624	0.88113	-5.2778	0.541609	2.9879	2.98712	0.00635608	0.0257104	-2.75619	-1.01222	2.9879	-3.13842	0.00442223	0.0990694	-2.17664
ENSGALG00000006746		0.664969	-0.63178	0.845556	0.40607	0.583759	-5.55059	-3.91486	-0.63178	-3.48454	0.00189444	0.0326908	-1.23308	-0.550047	-0.63178	-0.963775	0.344676	0.769056	-6.02482	-0.898978	-0.63178	-1.17542	0.251242	0.433125	-5.2001	-0.115294	-0.63178	-0.238615	0.81341	0.943846	-6.49816	-0.748935	-0.63178	-0.940121	0.35643	0.914431	-5.43597	-1.56395	-0.63178	-2.20927	0.0368462	0.0922429	-3.79928	3.79957	-0.63178	3.35442	0.0026122	0.0890182	-1.50709
ENSGALG00000000253	SLC25A46	0.679049	0.768246	1.45333	0.158956	0.334397	-5.00244	1.35775	0.768246	3.48549	0.00188996	0.0326908	-1.53338	-0.0140046	0.768246	-0.041105	0.967549	0.992069	-6.5878	0.489342	0.768246	1.14142	0.264846	0.447631	-5.37426	0.0462124	0.768246	0.156962	0.876575	0.964488	-6.59482	0.121075	0.768246	0.266881	0.791818	0.97547	-5.95477	-0.189707	0.768246	-0.55375	0.584822	0.6938	-6.0883	-1.31154	0.768246	-3.3041	0.00295549	0.0905314	-1.82165
ENSGALG00000007419	MASP1	-1.50588	-1.46551	-2.7902	0.0101025	0.0580035	-2.68192	-2.33454	-1.46551	-3.48523	0.00189122	0.0326908	-1.26624	-2.74241	-1.46551	-4.77203	7.24e-05	0.00581963	1.69093	-1.94316	-1.46551	-4.09019	0.000412748	0.0107937	0.106354	-2.22461	-1.46551	-4.51947	0.00013805	0.0121884	1.0966	-2.13999	-1.46551	-2.74949	0.0111028	0.524786	-2.69395	-0.437282	-1.46551	-0.864914	0.395565	0.526246	-5.56701	0.109934	-1.46551	0.146825	0.884484	0.946782	-5.78419
ENSGALG00000015405	PREP	-0.608376	3.50759	-3.23319	0.00351425	0.028682	-2.15459	1.04211	3.50759	3.48628	0.00188628	0.0326908	-1.50624	0.267054	3.50759	1.13645	0.266878	0.702501	-6.01436	-0.0778705	3.50759	-0.448514	0.657766	0.788311	-6.47315	0.203285	3.50759	1.06613	0.296871	0.666157	-6.16926	0.435397	3.50759	1.40169	0.173683	0.863924	-5.1341	0.530506	3.50759	3.22533	0.00358212	0.0167285	-2.24336	-0.838824	3.50759	-2.70287	0.0123633	0.135693	-3.09339
ENSGALG00000000478		0.412749	-0.396265	0.895291	0.379436	0.562107	-5.53396	-1.51913	-0.396265	-3.48358	0.00189897	0.0327088	-1.40153	-0.140958	-0.396265	-0.423358	0.675767	0.922534	-6.42882	-0.796847	-0.396265	-1.80441	0.0836076	0.210396	-4.41796	-0.0821233	-0.396265	-0.290834	0.773652	0.930541	-6.51379	-0.736038	-0.396265	-1.52551	0.140075	0.844547	-4.78773	-1.2096	-0.396265	-3.05206	0.00544325	0.0228165	-2.19071	1.43701	-0.396265	3.24373	0.00342512	0.0918014	-1.8409
ENSGALG00000012775	TFAP2A	-0.72807	-0.772747	-1.26899	0.216494	0.401261	-5.27898	-3.18644	-0.772747	-3.48164	0.00190811	0.032826	-1.24784	-2.96626	-0.772747	-4.60957	0.000109651	0.00732988	1.30051	-0.781781	-0.772747	-1.55853	0.13207	0.28353	-4.9524	-1.43671	-0.772747	-2.76361	0.0107457	0.134326	-2.98179	-2.93645	-0.772747	-3.1302	0.00451091	0.443568	-1.99097	-0.0537117	-0.772747	-0.111334	0.912268	0.943035	-6.15967	1.74973	-0.772747	1.81438	0.0820157	0.28547	-4.31553
ENSGALG00000015910	CD109	0.335988	0.730902	0.736629	0.468418	0.639148	-5.6658	1.22428	0.730902	3.47921	0.00191966	0.0328657	-1.5548	2.33312	0.730902	7.21348	1.77e-07	0.000118035	7.385	0.444707	0.730902	1.09028	0.286311	0.470251	-5.39036	1.3208	0.730902	5.26224	2.08e-05	0.0033158	2.71819	1.52286	0.730902	3.65845	0.00122816	0.331557	-0.861607	0.108719	0.730902	0.307975	0.760733	0.832755	-6.07674	0.0965212	0.730902	0.273618	0.786696	0.896328	-6.32977
ENSGALG00000014501	FGFBP2	-0.616113	-2.97055	-1.02551	0.315249	0.501867	-5.32887	-3.47213	-2.97055	-3.47869	0.00192212	0.0328657	-1.26223	-2.34263	-2.97055	-3.51834	0.00174197	0.0411679	-1.17726	-1.81797	-2.97055	-3.24056	0.00345169	0.0284861	-1.73994	-1.78159	-2.97055	-2.86122	0.00855825	0.120141	-2.5583	-2.0061	-2.97055	-2.17553	0.0395646	0.711086	-3.63388	-1.20186	-2.97055	-2.11148	0.0452247	0.106988	-3.89104	1.69054	-2.97055	1.58517	0.12589	0.347062	-4.46485
ENSGALG00000043764	KCNS2	-0.794863	-1.64436	-1.1427	0.264326	0.452747	-5.21425	-2.97589	-1.64436	-3.47944	0.00191853	0.0328657	-1.25596	-1.61452	-1.64436	-2.97101	0.00660411	0.0961707	-2.56088	-0.93374	-1.64436	-1.48155	0.151344	0.310709	-4.83505	-1.95693	-1.64436	-3.61251	0.00137769	0.045198	-1.04549	-1.36621	-1.64436	-1.80943	0.0828028	0.7967	-4.29762	-0.138877	-1.64436	-0.21693	0.830079	0.883058	-5.82912	1.01896	-1.64436	1.10144	0.281521	0.52232	-5.19314
ENSGALG00000004629	RNF216	-0.353457	2.46886	-1.91983	0.0667228	0.196322	-4.6201	0.760652	2.46886	3.47913	0.00192004	0.0328657	-1.56471	0.442389	2.46886	2.4409	0.0223216	0.20348	-3.9394	-0.509908	2.46886	-3.02629	0.00578925	0.0392104	-2.45133	0.43502	2.46886	2.94142	0.00708425	0.108181	-2.94857	-0.0843262	2.46886	-0.351922	0.727938	0.966707	-6.00709	-0.156451	2.46886	-1.03897	0.309071	0.439431	-5.96278	-0.325632	2.46886	-1.44277	0.161883	0.394055	-5.34452
ENSGALG00000037618	ASAP1	1.1192	0.551395	3.28908	0.00306617	0.0259671	-1.66853	-1.0055	0.551395	-3.48032	0.00191435	0.0328657	-1.51834	0.109863	0.551395	0.44437	0.660717	0.919788	-6.47231	0.184066	0.551395	0.566548	0.57623	0.726719	-5.78326	-0.0792297	0.551395	-0.396829	0.694966	0.895532	-6.57762	-0.316703	0.551395	-0.926316	0.363413	0.914872	-5.5303	-0.935134	0.551395	-3.59015	0.00145675	0.00878811	-1.07793	0.92627	0.551395	3.12489	0.00456907	0.100269	-2.19455
ENSGALG00000042228	FAM19A4	0.867285	-0.848747	1.04769	0.305114	0.492208	-5.47645	-5.60995	-0.848747	-3.47748	0.0019279	0.0329244	-1.25558	-2.16089	-0.848747	-2.82905	0.0092276	0.11961	-2.88923	-1.69329	-0.848747	-1.97328	0.059969	0.168201	-4.16231	-0.253018	-0.848747	-0.454102	0.653795	0.878732	-6.45019	-2.05051	-0.848747	-1.82886	0.0797505	0.795833	-4.25593	-2.56058	-0.848747	-3.51546	0.00175447	0.0100788	-1.20596	5.35693	-0.848747	3.30124	0.00297624	0.0905314	-1.6625
ENSGALG00000007302	ATXN7	0.0546673	0.0137188	0.190341	0.850627	0.915027	-5.92588	-0.86736	0.0137188	-3.47601	0.00193493	0.0330044	-1.49249	-0.367636	0.0137188	-1.73486	0.095466	0.45032	-5.08471	-0.95445	0.0137188	-3.5168	0.00174865	0.019853	-1.16434	-0.688486	0.0137188	-3.72443	0.00104085	0.03815	-0.975108	-0.50267	0.0137188	-1.68938	0.103971	0.81577	-4.5912	-1.00912	0.0137188	-4.14129	0.000362428	0.00325721	0.224521	0.178874	0.0137188	0.68534	0.499632	0.710981	-5.99742
ENSGALG00000045990		0.234284	2.98247	0.573477	0.571605	0.723108	-6.04156	-1.43099	2.98247	-3.47476	0.00194092	0.0330662	-1.58559	-0.365556	2.98247	-1.04657	0.305621	0.736913	-6.10665	0.560952	2.98247	1.51544	0.142594	0.29801	-5.12512	-0.186077	2.98247	-0.655297	0.518448	0.812183	-6.51558	-0.0392975	2.98247	-0.0848607	0.933069	0.993009	-6.05381	0.326668	2.98247	1.07859	0.291385	0.420527	-5.87344	1.24492	2.98247	2.89605	0.00788532	0.116992	-2.73388
ENSGALG00000032030		-0.272109	-0.324796	-0.219496	0.828101	0.900456	-5.80682	-6.70638	-0.324796	-3.47274	0.00195067	0.0330749	-1.25892	-1.81964	-0.324796	-2.39648	0.0246141	0.214218	-3.96269	-0.362481	-0.324796	-0.333756	0.741434	0.847647	-5.82312	-2.2315	-0.324796	-3.30099	0.00297807	0.0688506	-2.00198	-0.485861	-0.324796	-0.505011	0.618112	0.958941	-5.91378	-0.0903725	-0.324796	-0.083007	0.934528	0.957025	-5.90386	4.47489	-0.324796	2.26814	0.0325065	0.190168	-3.52497
ENSGALG00000005974	COL6A1	-0.183221	0.114227	-0.265022	0.793233	0.877702	-5.9912	-2.22947	0.114227	-3.47304	0.00194921	0.0330749	-1.51375	-3.59664	0.114227	-5.87659	4.44e-06	0.000985579	4.29669	-0.90325	0.114227	-1.41268	0.170463	0.336514	-5.08373	-2.18552	0.114227	-4.61755	0.000107435	0.010621	1.18559	-2.74338	0.114227	-3.47357	0.00194667	0.364364	-1.25345	-0.720028	0.114227	-1.2356	0.228449	0.352105	-5.40931	0.0439505	0.114227	0.0625683	0.950623	0.977968	-6.20531
ENSGALG00000029175	EFNB2	-0.250012	1.25268	-0.499967	0.621607	0.75897	-5.92776	-1.47881	1.25268	-3.47209	0.00195383	0.0330749	-1.59653	-2.0605	1.25268	-5.4958	1.15e-05	0.00195872	3.31836	-0.927926	1.25268	-1.98708	0.0583267	0.165285	-4.24763	-1.9018	1.25268	-6.2312	1.85e-06	0.000633993	5.06972	-2.6651	1.25268	-4.73394	7.98e-05	0.0589555	1.5386	-0.677914	1.25268	-1.59698	0.123225	0.224275	-4.95755	-0.42299	1.25268	-0.936833	0.358085	0.595452	-5.9112
ENSGALG00000020869	FAM126B	0.322218	-0.273568	0.722091	0.477147	0.646481	-5.63291	-1.23401	-0.273568	-3.47199	0.00195431	0.0330749	-1.51498	-0.174303	-0.273568	-0.550575	0.586963	0.89905	-6.34795	-0.669549	-0.273568	-1.60094	0.122344	0.269702	-4.70173	-0.547166	-0.273568	-2.20355	0.0372949	0.251826	-4.35521	-0.20499	-0.273568	-0.474395	0.639464	0.961072	-5.77569	-0.991767	-0.273568	-2.53416	0.018137	0.055074	-3.21037	0.686846	-0.273568	1.86569	0.0742317	0.2743	-4.62995
ENSGALG00000011537	PDE10A	0.342899	-0.184599	0.929844	0.36162	0.545149	-5.49024	-1.04177	-0.184599	-3.47173	0.00195556	0.0330749	-1.51477	-0.881425	-0.184599	-3.25836	0.00330507	0.0608081	-2.02892	0.101699	-0.184599	0.305131	0.762871	0.862254	-5.87277	-1.15355	-0.184599	-5.07513	3.34e-05	0.00486604	2.32756	-0.306995	-0.184599	-0.868842	0.393455	0.925789	-5.5531	-0.2412	-0.184599	-0.799243	0.431912	0.560782	-5.73422	-0.111786	-0.184599	-0.34872	0.73031	0.862173	-6.16676
ENSGALG00000039158		3.18425	3.40048	3.37248	0.00249873	0.0226648	-1.68175	-7.96542	3.40048	-3.47322	0.00194833	0.0330749	-1.25482	-0.0921634	3.40048	-0.0936259	0.926176	0.985009	-6.62069	3.92291	3.40048	4.22787	0.000290689	0.00938762	0.365399	-0.229232	3.40048	-0.296467	0.769398	0.928863	-6.6929	-2.81554	3.40048	-2.2017	0.0374409	0.706553	-3.88448	0.738657	3.40048	1.17345	0.252016	0.378901	-6.03204	7.73618	3.40048	3.33822	0.00271831	0.0890182	-1.54429
ENSGALG00000038647		-0.582819	-2.04831	-0.952357	0.350317	0.534537	-5.3958	-3.50765	-2.04831	-3.46802	0.00197363	0.033329	-1.28231	-0.892178	-2.04831	-1.52827	0.13939	0.538903	-5.04252	-1.98177	-2.04831	-3.471	0.00195909	0.0211226	-1.25883	-0.908195	-2.04831	-1.67443	0.106902	0.427792	-4.78909	-0.940885	-2.04831	-1.2006	0.241508	0.886387	-4.94971	-1.39895	-2.04831	-2.41229	0.0237743	0.0672328	-3.36634	2.59946	-2.04831	2.493	0.0198847	0.156207	-3.13875
ENSGALG00000014903	ITGA2	0.851462	0.22266	3.0212	0.00586011	0.0404247	-2.22885	0.795765	0.22266	3.46767	0.00197533	0.033329	-1.56107	1.18283	0.22266	5.71573	6.63e-06	0.00133925	3.88768	-0.0951438	0.22266	-0.355332	0.725414	0.836553	-5.8599	0.436687	0.22266	2.51992	0.0187249	0.178331	-3.71398	0.828699	0.22266	3.0343	0.00567951	0.466251	-2.20232	-0.946606	0.22266	-4.21255	0.00030226	0.0028767	0.382317	-0.359079	0.22266	-1.56084	0.131523	0.355066	-5.16975
ENSGALG00000007007		-0.29385	-1.12878	-0.643927	0.525669	0.68738	-5.63017	-1.51012	-1.12878	-3.46701	0.00197855	0.0333433	-1.3813	-0.548932	-1.12878	-1.54825	0.134521	0.533217	-5.20141	-0.534174	-1.12878	-1.33281	0.194987	0.36711	-5.0497	-0.523728	-1.12878	-1.79375	0.0853389	0.380244	-4.89051	-0.131871	-1.12878	-0.284994	0.77807	0.973442	-5.74818	-0.240324	-1.12878	-0.594238	0.557859	0.67192	-5.72592	0.986388	-1.12878	2.19619	0.037879	0.201801	-3.88352
ENSGALG00000042304		-0.434049	-0.402552	-1.23232	0.229648	0.415867	-5.16615	-1.11381	-0.402552	-3.46627	0.0019822	0.0333501	-1.43523	-0.554038	-0.402552	-2.09043	0.0472378	0.308124	-4.39978	-0.32326	-0.402552	-1.05203	0.30316	0.48752	-5.39961	0.0110701	-0.402552	0.0505876	0.960069	0.989303	-6.49598	-0.0885312	-0.402552	-0.25537	0.800592	0.97735	-5.82804	0.110789	-0.402552	0.377073	0.7094	0.793937	-5.92843	1.12488	-0.402552	3.46994	0.00196426	0.0853695	-1.33451
ENSGALG00000011413		-1.526	-1.61682	-3.79963	0.000861445	0.0113336	-0.55418	-1.34351	-1.61682	-3.46596	0.00198371	0.0333501	-1.37933	-1.68579	-1.61682	-4.11632	0.000386204	0.0159927	0.162284	-1.61623	-1.61682	-4.56819	0.000121883	0.00643231	1.14646	-2.43517	-1.61682	-7.02297	2.76e-07	0.000133593	6.74429	-1.53175	-1.61682	-2.66807	0.0133903	0.551824	-2.845	-0.090229	-1.61682	-0.247289	0.806767	0.865287	-5.84483	-1.09167	-1.61682	-2.39036	0.0249465	0.170082	-3.44595
ENSGALG00000014884	ISL1	-0.523936	-0.634886	-0.562451	0.578974	0.72885	-5.69958	-4.7115	-0.634886	-3.46486	0.00198913	0.0333529	-1.27103	-1.5913	-0.634886	-2.57009	0.0167289	0.172486	-3.56229	0.1895	-0.634886	0.242605	0.810352	0.890607	-5.90893	-1.48133	-0.634886	-2.47108	0.0208787	0.189828	-3.68371	-0.947455	-0.634886	-1.1637	0.255873	0.89143	-5.30844	0.713436	-0.634886	0.927638	0.362741	0.492996	-5.57274	3.23018	-0.634886	2.30386	0.0301051	0.184146	-3.4882
ENSGALG00000041014		-0.470303	-3.04758	-0.940287	0.356347	0.540194	-5.40575	-2.92172	-3.04758	-3.46352	0.00199576	0.0333529	-1.29719	-0.361214	-3.04758	-0.551415	0.586397	0.898597	-5.70663	-1.64272	-3.04758	-3.52949	0.00169437	0.0195823	-1.13511	-0.454471	-3.04758	-0.917837	0.367747	0.719904	-5.58886	-0.34649	-3.04758	-0.400189	0.692522	0.965256	-5.26264	-1.17242	-3.04758	-2.48132	0.0204086	0.0600117	-3.24107	2.46725	-3.04758	2.85808	0.00862153	0.121393	-2.50681
ENSGALG00000007174	TNFSF15	-0.473811	-3.00977	-1.10854	0.278507	0.467498	-5.24908	-2.40756	-3.00977	-3.4638	0.00199433	0.0333529	-1.28725	-1.81885	-3.00977	-3.15232	0.00427623	0.0713754	-1.92365	-1.44622	-3.00977	-3.64569	0.001268	0.0172183	-0.887802	-1.11336	-3.00977	-2.52445	0.018536	0.177495	-3.22562	-1.40713	-3.00977	-1.83313	0.079093	0.795833	-4.08146	-0.972406	-3.00977	-2.41489	0.0236386	0.0669665	-3.36389	1.2942	-3.00977	1.77858	0.0878557	0.293192	-4.23376
ENSGALG00000038681		-0.933765	-0.597386	-1.37876	0.18056	0.36148	-4.97783	-2.34678	-0.597386	-3.46487	0.00198907	0.0333529	-1.37631	-0.450202	-0.597386	-0.876849	0.389176	0.799546	-6.02125	-0.12386	-0.597386	-0.221832	0.826303	0.900502	-5.93006	-0.40067	-0.597386	-1.01567	0.319818	0.687324	-6.02306	0.466462	-0.597386	0.741505	0.465511	0.934929	-5.62991	0.809905	-0.597386	1.41904	0.16862	0.281193	-5.02692	1.94611	-0.597386	2.82004	0.00942388	0.125277	-2.67956
ENSGALG00000036173		-1.17863	-2.79787	-2.26361	0.0328226	0.126479	-3.62893	-3.01548	-2.79787	-3.46441	0.00199132	0.0333529	-1.29182	-1.0646	-2.79787	-1.69391	0.103096	0.468108	-4.62128	-2.33078	-2.79787	-4.79778	6.78e-05	0.00464209	1.60244	-1.90451	-2.79787	-3.41189	0.00226744	0.0594677	-1.39198	-0.346096	-2.79787	-0.434787	0.667564	0.965256	-5.34816	-1.15214	-2.79787	-2.32562	0.0287224	0.0770357	-3.52162	1.11097	-2.79787	1.18859	0.246116	0.486669	-4.89704
ENSGALG00000011356		-0.288086	-1.89721	-0.549372	0.587776	0.734943	-5.67846	-2.72989	-1.89721	-3.46183	0.00200412	0.0334131	-1.27911	-1.06045	-1.89721	-2.07002	0.0492663	0.315511	-4.17823	-1.10945	-1.89721	-2.31228	0.0295629	0.106657	-3.54679	-1.01448	-1.89721	-2.14769	0.041941	0.269212	-4.00851	-0.0650642	-1.89721	-0.105917	0.91652	0.990712	-5.64766	-0.82136	-1.89721	-1.69096	0.103665	0.197188	-4.56267	1.71541	-1.89721	2.08825	0.0474515	0.221819	-3.81503
ENSGALG00000042684		-0.722377	-1.89662	-1.16502	0.255349	0.44419	-5.19139	-2.55191	-1.89662	-3.46192	0.00200366	0.0334131	-1.30268	-0.392952	-1.89662	-0.711466	0.483587	0.851875	-5.96362	-1.31921	-1.89662	-2.2938	0.0307642	0.109445	-3.57104	-0.795601	-1.89662	-1.85903	0.0752054	0.3618	-4.71078	-1.03103	-1.89662	-1.21463	0.236206	0.886371	-4.89122	-0.596829	-1.89662	-1.02211	0.31682	0.447347	-5.34418	1.75631	-1.89662	2.30565	0.0299887	0.183675	-3.55362
ENSGALG00000007564		-0.0912511	-0.586668	-0.274418	0.786089	0.872755	-5.85216	-1.10824	-0.586668	-3.46037	0.00201135	0.0334146	-1.42803	-0.0941427	-0.586668	-0.351435	0.728298	0.938484	-6.32307	-0.663989	-0.586668	-2.18934	0.0384309	0.125434	-3.80396	-0.188478	-0.586668	-0.847251	0.405143	0.750416	-6.08373	-0.01245	-0.586668	-0.0347794	0.97254	0.996581	-5.7933	-0.572737	-0.586668	-2.0261	0.0538951	0.122266	-4.15145	0.919767	-0.586668	2.82611	0.00929125	0.124647	-2.71077
ENSGALG00000003160		1.36803	2.86111	2.00628	0.0561075	0.176464	-4.22779	-2.04176	2.86111	-3.4605	0.00201069	0.0334146	-1.61472	-1.0775	2.86111	-2.09587	0.0467099	0.307013	-4.5607	0.799589	2.86111	1.23266	0.229524	0.409049	-5.302	-0.77629	2.86111	-1.90089	0.0692712	0.348181	-4.99765	-0.268749	2.86111	-0.389633	0.70021	0.965256	-5.94105	-0.568438	2.86111	-1.20937	0.238184	0.363675	-5.64941	1.26547	2.86111	2.06142	0.0501439	0.227806	-4.37988
ENSGALG00000037733	DAPK3	0.70716	2.96986	2.53489	0.0181073	0.0851557	-3.59788	-1.29382	2.96986	-3.46111	0.00200769	0.0334146	-1.62469	0.117218	2.96986	0.369321	0.715095	0.9346	-6.59376	0.173037	2.96986	0.647012	0.523705	0.685415	-6.24086	0.199677	2.96986	0.773303	0.446819	0.774568	-6.43838	-0.103473	2.96986	-0.247503	0.806604	0.978282	-6.04131	-0.534123	2.96986	-2.41182	0.0237987	0.0672722	-4.00457	1.4935	2.96986	3.82664	0.000804731	0.0709722	-0.620187
ENSGALG00000004492		-0.691432	-0.0430903	-1.71373	0.0993403	0.250906	-4.6039	-1.30465	-0.0430903	-3.45917	0.00201737	0.033475	-1.48475	0.136061	-0.0430903	0.420109	0.678106	0.923158	-6.3587	-0.532658	-0.0430903	-1.51743	0.142094	0.297319	-4.92577	-0.563912	-0.0430903	-2.13795	0.0428028	0.273245	-4.39461	0.631556	-0.0430903	1.52957	0.13907	0.844547	-4.82323	0.158774	-0.0430903	0.472597	0.640728	0.738165	-5.96414	0.740734	-0.0430903	1.89592	0.0699531	0.267721	-4.50552
ENSGALG00000009291		0.0508528	0.770038	0.170383	0.866123	0.924892	-5.99577	0.875959	0.770038	3.45433	0.00204165	0.0335284	-1.60851	0.738227	0.770038	3.30572	0.00294376	0.0571741	-1.9946	0.31473	0.770038	1.19201	0.244798	0.425886	-5.37024	0.293765	0.770038	1.55881	0.132003	0.469247	-5.44311	0.745623	0.770038	2.54413	0.0177354	0.577524	-3.21429	0.263877	0.770038	1.15519	0.259274	0.386501	-5.57145	-0.582194	0.770038	-2.26439	0.0327683	0.19103	-4.00852
ENSGALG00000015419	PENK	0.467444	2.03503	0.766843	0.45058	0.623606	-5.95572	-2.22562	2.03503	-3.45694	0.00202852	0.0335284	-1.62531	-1.61767	2.03503	-3.00989	0.00602038	0.0901004	-2.73517	0.714033	2.03503	1.27523	0.214315	0.39057	-5.46176	-1.54954	2.03503	-3.5082	0.00178644	0.0525744	-1.64264	-0.880391	2.03503	-1.23546	0.2285	0.884612	-5.34062	0.246589	2.03503	0.552366	0.585755	0.69442	-6.35062	0.676083	2.03503	1.00468	0.324976	0.566781	-5.85203
ENSGALG00000040256	RIMS2	-0.527527	-1.74957	-1.20785	0.238758	0.425881	-5.1461	-1.7819	-1.74957	-3.45425	0.00204209	0.0335284	-1.32142	-0.912827	-1.74957	-2.33471	0.0281624	0.230252	-3.76161	-1.14496	-1.74957	-2.86632	0.00845636	0.0493598	-2.50192	-0.976038	-1.74957	-2.78525	0.0102194	0.130537	-2.85307	-0.746664	-1.74957	-1.42679	0.166394	0.856868	-4.7454	-0.617431	-1.74957	-1.52173	0.141017	0.247118	-4.79094	0.805861	-1.74957	1.48008	0.151733	0.381399	-4.81455
ENSGALG00000001304		0.540588	-0.153894	1.2309	0.230171	0.416599	-5.2367	1.30697	-0.153894	3.45801	0.00202313	0.0335284	-1.54511	-0.234943	-0.153894	-0.660403	0.515222	0.866759	-6.22459	-0.37445	-0.153894	-0.904875	0.374438	0.554761	-5.53925	0.638847	-0.153894	2.11198	0.0451782	0.281185	-4.40042	0.0522349	-0.153894	0.110144	0.913202	0.990384	-5.84531	-0.915038	-0.153894	-2.57225	0.0166475	0.0516344	-3.22618	-0.668121	-0.153894	-1.81115	0.0825282	0.286198	-4.76565
ENSGALG00000015271	FILIP1L	-0.867387	-0.996524	-1.45695	0.157962	0.333041	-4.91369	-2.35885	-0.996524	-3.45642	0.00203111	0.0335284	-1.35368	-1.9204	-0.996524	-3.63541	0.00130104	0.0343993	-1.03027	-0.774335	-0.996524	-1.50934	0.144138	0.300208	-4.89777	-1.2368	-0.996524	-2.84145	0.00896403	0.123249	-2.85344	-2.15068	-0.996524	-2.7261	0.0117192	0.533321	-2.73353	0.0930521	-0.996524	0.181293	0.857645	0.903493	-5.96998	1.12205	-0.996524	1.55138	0.13377	0.358029	-4.79858
ENSGALG00000020905	KSR2	-0.901221	-2.25661	-1.7263	0.097019	0.246999	-4.48905	-2.68779	-2.25661	-3.45553	0.00203562	0.0335284	-1.29187	-0.528219	-2.25661	-1.01709	0.319154	0.748216	-5.60812	-1.94805	-2.25661	-3.99988	0.000519161	0.011902	-0.127533	-0.681188	-2.25661	-1.52025	0.141387	0.486588	-5.03574	-0.229983	-2.25661	-0.343942	0.733856	0.966764	-5.52032	-1.04683	-2.25661	-2.1146	0.044933	0.106548	-3.88619	2.0066	-2.25661	2.50128	0.0195211	0.154687	-3.13493
ENSGALG00000038747	TM4SF18	-0.746303	0.667187	-2.00435	0.0563274	0.176777	-4.24865	1.18477	0.667187	3.45448	0.00204089	0.0335284	-1.60046	0.101051	0.667187	0.317199	0.753808	0.945396	-6.47113	-0.407725	0.667187	-1.27583	0.214107	0.390291	-5.36218	0.0533267	0.667187	0.202408	0.841287	0.954735	-6.56315	0.775458	0.667187	1.90398	0.0688497	0.79009	-4.32682	0.338578	0.667187	1.10528	0.279888	0.408539	-5.62306	-1.13144	0.667187	-3.24709	0.00339719	0.0918014	-1.94763
[truncated: 13,185 more rows]
[truncated: 24 more columns]
